# Supplementary material for: Casein genotypes associate with baseline and dynamic regression components of seminal quality in Murciano-Granadina bucks
Source: Sci Rep. 2026 Apr 15;16:17598. doi: 10.1038/s41598-026-43947-1 (PMC13243535; doi:10.1038/s41598-026-43947-1)
Supplement: Supplementary file 1 — Supplementary Material 1 [file 41598_2026_43947_MOESM1_ESM.xlsx]

## Sheet: Information
Article title	Casein Genotypes Associate with Baseline and Dynamic Regression Components of Seminal Quality in Murciano-Granadina Bucks
Journal name	Scientific Reports
Authors' name	María Pía Peláez Caro, Ander Arando Arbulu, José Manuel León Jurado, Juan Vicente Delgado Bermejo, Javier Fernández Álvarez and Francisco Javier Navas González
Corresponding author's affiliation	Department of Genetics, Faculty of Veterinary Sciences, University of Córdoba, Spain.
Corresponding author's email	fjng87@hotmail.com
Supplementary Table S2. Multicollinearity Analysis of Seminal Quality Cubic Regression Curve Parameters Sets for αS1 Casein Genotype and κ Casein Genotype as clustering variables.

## Sheet: VIF
Round 1				Round 2				Round 3				Round 4				Round 5				Round 6				Round 7				Round 8				Round 9				Round 10				Round 11				Round 12				Round 13
Statistic	Tolerance	VIF	Verdict	Statistic	Tolerance	VIF	Verdict	Statistic	Tolerance	VIF	Verdict	Statistic	Tolerance	VIF	Verdict	Statistic	Tolerance		Verdict	Statistic	Tolerance	VIF	Verdict	Statistic	Tolerance	VIF	Verdict	Statistic	Tolerance	VIF	Verdict	Statistic	Tolerance	VIF	Verdict	Statistic	Tolerance	VIF	Verdict	Statistic	Tolerance	VIF	Verdict	Statistic	Tolerance	VIF	Verdict	Statistic	Tolerance
Constant Real Doses	1.25504e-05	79678.5	Discard	b2 Real Doses	3.29549e-05	30344.5	Discard	b2 Total Doses	4.72377e-05	21169.5	Discard	Constant Total Doses	9.31219e-05	10738.6	Discard	b3 Total Motility	0.00019916	5021.1	Discard	b3 Total Doses	0.000381042	2624.38	Discard	b3 Real Doses	0.000455128	2197.18	Discard	b3 Sperm Concentration	0.000508316	1967.28	Discard	b3 Progressive Motility	0.000552874	1808.73	Discard	Constant Volume	0.00120072	832.836	Discard	Constant Total Estimated Volume	0.00249732	400.429	Discard	b3 Total Real Added Volume	0.00408904	244.556	Discard	b3 Volume	0.00670429
b2 Real Doses	3.34257e-05	29917.1	Maintain	b2 Total Doses	4.72377e-05	21169.5	Maintain	Constant Total Doses	9.31219e-05	10738.6	Maintain	b3 Total Doses	0.000108737	9196.53	Maintain	Constant Total Motility	0.000270194	3701.04	Maintain	b3 Total Estimated Volume	0.000383208	2609.55	Maintain	b3 Progressive Motility	0.000486103	2057.18	Maintain	b3 Progressive Motility	0.000518702	1927.89	Maintain	Constant Volume	0.000780341	1281.49	Maintain	Constant Total Estimated Volume	0.00127212	786.089	Maintain	b3 Total Estimated Volume	0.00389615	256.663	Maintain	b3 Total Estimated Volume	0.00643635	155.368	Maintain	b3 Acrosome Integrity	0.00998266
b2 Total Doses	4.72377e-05	21169.5	Maintain	Constant Total Doses	9.31219e-05	10738.6	Maintain	b3 Total Doses	0.000108958	9177.82	Maintain	b3 Total Motility	0.00019916	5021.1	Maintain	b3 Progressive Motility	0.000273385	3657.85	Maintain	b3 Sperm Concentration	0.000406035	2462.84	Maintain	b3 Sperm Concentration	0.000505119	1979.73	Maintain	Constant Volume	0.000637979	1567.45	Maintain	b2 Progressive Motility	0.000859967	1162.84	Maintain	Constant Total Real Added Volume	0.00342193	292.233	Maintain	b3 Total Real Added Volume	0.00404544	247.192	Maintain	b3 Volume	0.00670279	149.192	Maintain	b2 Sperm Concentration	0.0121044
Constant Total Doses	9.31219e-05	10738.6	Maintain	b3 Total Doses	0.000108958	9177.82	Maintain	b3 Total Motility	0.00019916	5021.1	Maintain	Constant Total Motility	0.000270194	3701.04	Maintain	b3 Sperm Concentration	0.000304214	3287.16	Maintain	b3 Real Doses	0.000435103	2298.31	Maintain	Constant Volume	0.000626856	1595.26	Maintain	b2 Progressive Motility	0.000846601	1181.19	Maintain	Constant Total Estimated Volume	0.000941615	1062	Maintain	b3 Total Real Added Volume	0.00350238	285.52	Maintain	Constant Total Real Added Volume	0.00470902	212.359	Maintain	b2 Total Real Added Volume	0.00685239	145.934	Maintain	Constant Acrosome Integrity	0.0134969
b3 Total Doses	0.000108958	9177.82	Maintain	b3 Total Motility	0.00019916	5021.1	Maintain	Constant Total Motility	0.000270194	3701.04	Maintain	b3 Progressive Motility	0.000273385	3657.85	Maintain	b3 Total Doses	0.000338172	2957.07	Maintain	b3 Progressive Motility	0.000440949	2267.83	Maintain	b2 Progressive Motility	0.000797579	1253.79	Maintain	Constant Total Estimated Volume	0.000927049	1078.69	Maintain	Constant Endosmosis	0.00245446	407.422	Maintain	b3 Total Estimated Volume	0.00379377	263.59	Maintain	b2 Total Real Added Volume	0.00536772	186.299	Maintain	Constant Total Motility	0.0083833	119.285	Maintain	Constant Total Motility	0.0153007
b3 Total Motility	0.00019916	5021.1	Maintain	Constant Total Motility	0.000270194	3701.04	Maintain	b3 Progressive Motility	0.000273385	3657.85	Maintain	b3 Real Doses	0.000301488	3316.88	Maintain	b3 Total Estimated Volume	0.000371017	2695.29	Maintain	Constant Volume	0.000549351	1820.33	Maintain	b3 Total Real Added Volume	0.000852695	1172.75	Maintain	b2 Sperm Concentration	0.00202707	493.323	Maintain	b3 Total Real Added Volume	0.00310636	321.92	Maintain	b2 Total Real Added Volume	0.00392621	254.699	Maintain	b3 Volume	0.00575682	173.707	Maintain	b3 Acrosome Integrity	0.00871071	114.801	Maintain	b3 Total Estimated Volume	0.0191629
Constant Total Motility	0.000270194	3701.04	Maintain	b3 Progressive Motility	0.000273385	3657.85	Maintain	b3 Real Doses	0.000291858	3426.32	Maintain	b3 Sperm Concentration	0.000304214	3287.16	Maintain	b3 Real Doses	0.000435101	2298.32	Maintain	Constant Total Estimated Volume	0.000571319	1750.34	Maintain	Constant Total Estimated Volume	0.000913214	1095.03	Maintain	b3 Acrosome Integrity	0.00223175	448.078	Maintain	b3 Volume	0.00323067	309.534	Maintain	Constant Sperm Concentration	0.00414525	241.24	Maintain	b3 Acrosome Integrity	0.00664144	150.57	Maintain	b2 Sperm Concentration	0.0119599	83.6128	Maintain	Constant Total Real Added Volume	0.019995
b3 Progressive Motility	0.000273385	3657.85	Maintain	b3 Real Doses	0.000286375	3491.92	Maintain	b3 Sperm Concentration	0.000304214	3287.16	Maintain	b3 Total Estimated Volume	0.000371017	2695.29	Maintain	b2 Progressive Motility	0.00048603	2057.48	Maintain	b2 Progressive Motility	0.000747906	1337.07	Maintain	b3 Total Estimated Volume	0.0014563	686.674	Maintain	Constant Endosmosis	0.00224669	445.1	Maintain	Constant Total Real Added Volume	0.00341879	292.501	Maintain	Constant Endosmosis	0.00423593	236.075	Maintain	Constant Total Motility	0.00775662	128.922	Maintain	Constant Acrosome Integrity	0.0128095	78.0669	Maintain	b2 Progressive Motility	0.0208339
b3 Real Doses	0.000288995	3460.27	Maintain	b3 Sperm Concentration	0.000304214	3287.16	Maintain	b3 Total Estimated Volume	0.000371017	2695.29	Maintain	b2 Progressive Motility	0.00048603	2057.48	Maintain	Constant Volume	0.00049833	2006.7	Maintain	b3 Total Real Added Volume	0.000851031	1175.05	Maintain	b3 Acrosome Integrity	0.00158827	629.618	Maintain	b3 Volume	0.00236512	422.811	Maintain	Constant Sperm Concentration	0.00348151	287.231	Maintain	b2 Sperm Concentration	0.00478482	208.994	Maintain	Constant Acrosome Integrity	0.00957382	104.452	Maintain	Constant Total Real Added Volume	0.0131112	76.2708	Maintain	b2 Total Motility	0.020988
b3 Sperm Concentration	0.000304214	3287.16	Maintain	b3 Total Estimated Volume	0.000371017	2695.29	Maintain	b2 Progressive Motility	0.00048603	2057.48	Maintain	Constant Volume	0.00049833	2006.7	Maintain	Constant Total Estimated Volume	0.000557229	1794.59	Maintain	Constant Total Real Added Volume	0.00140062	713.968	Maintain	b2 Sperm Concentration	0.00162377	615.85	Maintain	b3 Total Estimated Volume	0.00243092	411.367	Maintain	b3 Acrosome Integrity	0.00354408	282.161	Maintain	b3 Volume	0.00575551	173.747	Maintain	b2 Sperm Concentration	0.0114879	87.0484	Maintain	b2 Total Motility	0.0157461	63.5076	Maintain	b2 Total Real Added Volume	0.0215297
b3 Total Estimated Volume	0.000371017	2695.29	Maintain	b2 Progressive Motility	0.00048603	2057.48	Maintain	Constant Volume	0.00049833	2006.7	Maintain	Constant Total Estimated Volume	0.000557229	1794.59	Maintain	b2 Total Motility	0.000730897	1368.18	Maintain	b2 Total Real Added Volume	0.00141347	707.479	Maintain	b2 Total Real Added Volume	0.00163446	611.824	Maintain	b3 Total Real Added Volume	0.00289704	345.179	Maintain	b2 Total Real Added Volume	0.00375017	266.655	Maintain	b3 Acrosome Integrity	0.00576607	173.428	Maintain	b2 Total Estimated Volume	0.0145854	68.5617	Maintain	b2 Progressive Motility	0.0193859	51.5838	Maintain	b1 Endosmosis	0.0244774
b2 Progressive Motility	0.00048603	2057.48	Maintain	Constant Volume	0.00049833	2006.7	Maintain	Constant Total Estimated Volume	0.000557229	1794.59	Maintain	b2 Total Motility	0.000730897	1368.18	Maintain	b3 Total Real Added Volume	0.000820937	1218.12	Maintain	b2 Sperm Concentration	0.00154647	646.632	Maintain	Constant Total Real Added Volume	0.00180882	552.847	Maintain	Constant Sperm Concentration	0.00311528	320.998	Maintain	b3 Total Estimated Volume	0.00379256	263.674	Maintain	b1 Endosmosis	0.0074458	134.304	Maintain	b2 Total Motility	0.0156188	64.0255	Maintain	Constant Progressive Motility	0.0193864	51.5826	Maintain	Constant Progressive Motility	0.0269496
Constant Volume	0.00049833	2006.7	Maintain	Constant Total Estimated Volume	0.000557229	1794.59	Maintain	b2 Total Motility	0.000730897	1368.18	Maintain	Constant Total Real Added Volume	0.000758508	1318.38	Maintain	Constant Endosmosis	0.000841386	1188.52	Maintain	b3 Acrosome Integrity	0.00158152	632.302	Maintain	b3 Volume	0.00208396	479.855	Maintain	Constant Total Real Added Volume	0.00337228	296.535	Maintain	b2 Sperm Concentration	0.00475428	210.337	Maintain	Constant Total Motility	0.00770329	129.815	Maintain	Constant Progressive Motility	0.0179702	55.6478	Maintain	Constant Endosmosis	0.0217873	45.8982	Maintain	Constant Sperm Concentration	0.0274151
Constant Total Estimated Volume	0.000557229	1794.59	Maintain	b2 Total Motility	0.000730897	1368.18	Maintain	Constant Total Real Added Volume	0.000763556	1309.66	Maintain	b2 Total Real Added Volume	0.000793438	1260.34	Maintain	Constant Total Real Added Volume	0.0011155	896.461	Maintain	b3 Volume	0.00181335	551.465	Maintain	Constant Endosmosis	0.00221977	450.497	Maintain	b2 Total Real Added Volume	0.00369309	270.776	Maintain	Constant Progressive Motility	0.00475467	210.32	Maintain	Constant Acrosome Integrity	0.00801755	124.726	Maintain	b1 Endosmosis	0.0188	53.1915	Maintain	b1 Endosmosis	0.0234047	42.7265	Maintain	Constant Endosmosis	0.035173
b2 Total Motility	0.000730897	1368.18	Maintain	Constant Total Real Added Volume	0.000763556	1309.66	Maintain	b2 Total Real Added Volume	0.000777211	1286.65	Maintain	b3 Total Real Added Volume	0.000815902	1225.64	Maintain	b3 Acrosome Integrity	0.00135869	736.005	Maintain	Constant Endosmosis	0.00195198	512.301	Maintain	Constant Sperm Concentration	0.00269165	371.52	Maintain	Constant Acrosome Integrity	0.00431655	231.667	Maintain	b1 Endosmosis	0.0048571	205.884	Maintain	b2 Total Estimated Volume	0.0121014	82.6352	Maintain	b2 Progressive Motility	0.0191186	52.3052	Maintain	Constant Sperm Concentration	0.0273743	36.5306	Maintain	b3 Endosmosis	0.0478532
Constant Total Real Added Volume	0.000763556	1309.66	Maintain	b2 Total Real Added Volume	0.000777211	1286.65	Maintain	b3 Total Real Added Volume	0.000806561	1239.83	Maintain	Constant Endosmosis	0.000841386	1188.52	Maintain	b2 Sperm Concentration	0.0013923	718.239	Maintain	Constant Sperm Concentration	0.00267223	374.219	Maintain	Constant Acrosome Integrity	0.00314779	317.684	Maintain	Constant Progressive Motility	0.00445791	224.32	Maintain	Constant Acrosome Integrity	0.00601311	166.303	Maintain	b2 Total Motility	0.0153966	64.9496	Maintain	Constant Sperm Concentration	0.0203906	49.0422	Maintain	b3 Endosmosis	0.0337671	29.6146	Maintain	b2 Acrosome Integrity	0.0803184
b2 Total Real Added Volume	0.000777211	1286.65	Maintain	b3 Total Real Added Volume	0.000806561	1239.83	Maintain	Constant Endosmosis	0.000841386	1188.52	Maintain	b3 Acrosome Integrity	0.00135869	736.005	Maintain	b2 Total Real Added Volume	0.00141301	707.708	Maintain	Constant Acrosome Integrity	0.0030989	322.695	Maintain	Constant Progressive Motility	0.00429236	232.972	Maintain	b1 Endosmosis	0.00471167	212.239	Maintain	Constant Total Motility	0.00651332	153.531	Maintain	Constant Progressive Motility	0.0173511	57.6331	Maintain	Constant Endosmosis	0.021787	45.8989	Maintain	b2 Total Estimated Volume	0.0646973	15.4566	Maintain	b2 Volume	0.100373
b3 Total Real Added Volume	0.000806561	1239.83	Maintain	Constant Endosmosis	0.000841386	1188.52	Maintain	b3 Acrosome Integrity	0.00135869	736.005	Maintain	b2 Sperm Concentration	0.0013923	718.239	Maintain	b3 Volume	0.00178262	560.973	Maintain	Constant Progressive Motility	0.00356546	280.469	Maintain	b1 Endosmosis	0.00471164	212.24	Maintain	Constant Total Motility	0.0061273	163.204	Maintain	b2 Total Estimated Volume	0.00913584	109.459	Maintain	b2 Progressive Motility	0.0176509	56.6542	Maintain	b3 Endosmosis	0.0314415	31.8051	Maintain	b2 Acrosome Integrity	0.0754265	13.2579	Maintain	b2 Total Estimated Volume	0.121246
Constant Endosmosis	0.000841386	1188.52	Maintain	b3 Acrosome Integrity	0.00135869	736.005	Maintain	b2 Sperm Concentration	0.0013923	718.239	Maintain	b3 Volume	0.00178262	560.973	Maintain	b1 Endosmosis	0.0020931	477.76	Maintain	b1 Endosmosis	0.00382961	261.123	Maintain	Constant Total Motility	0.00528812	189.103	Maintain	b2 Total Estimated Volume	0.00767695	130.26	Maintain	b2 Total Motility	0.0118437	84.4329	Maintain	b3 Endosmosis	0.0199889	50.0277	Maintain	b2 Acrosome Integrity	0.0638704	15.6567	Maintain	b2 Volume	0.0994524	10.0551	Maintain
b3 Acrosome Integrity	0.00135869	736.005	Maintain	b2 Sperm Concentration	0.0013923	718.239	Maintain	b3 Volume	0.00178262	560.973	Maintain	b1 Endosmosis	0.0020931	477.76	Maintain	Constant Progressive Motility	0.00224984	444.477	Maintain	b2 Total Estimated Volume	0.00462128	216.39	Maintain	b2 Total Estimated Volume	0.00626861	159.525	Maintain	b2 Total Motility	0.00821059	121.794	Maintain	b3 Endosmosis	0.0178057	56.1617	Maintain	b2 Volume	0.0360464	27.742	Maintain	b2 Volume	0.0887091	11.2728	Maintain
b2 Sperm Concentration	0.0013923	718.239	Maintain	b3 Volume	0.00178262	560.973	Maintain	b1 Endosmosis	0.0020931	477.76	Maintain	Constant Progressive Motility	0.00224984	444.477	Maintain	Constant Acrosome Integrity	0.00227574	439.417	Maintain	Constant Total Motility	0.00526346	189.989	Maintain	b2 Total Motility	0.00660976	151.291	Maintain	b3 Endosmosis	0.0141548	70.6476	Maintain	b2 Volume	0.0252198	39.6514	Maintain	b2 Acrosome Integrity	0.0515188	19.4104	Maintain
b3 Volume	0.00178262	560.973	Maintain	b1 Endosmosis	0.0020931	477.76	Maintain	Constant Progressive Motility	0.00224984	444.477	Maintain	Constant Acrosome Integrity	0.00227574	439.417	Maintain	Constant Sperm Concentration	0.00257516	388.326	Maintain	b2 Total Motility	0.0066096	151.295	Maintain	b2 Acrosome Integrity	0.0104199	95.9703	Maintain	b2 Acrosome Integrity	0.0154242	64.833	Maintain	b2 Acrosome Integrity	0.0268413	37.2561	Maintain
b1 Endosmosis	0.0020931	477.76	Maintain	Constant Progressive Motility	0.00224984	444.477	Maintain	Constant Acrosome Integrity	0.00227574	439.417	Maintain	Constant Sperm Concentration	0.00257516	388.326	Maintain	b2 Total Estimated Volume	0.00460864	216.984	Maintain	b2 Acrosome Integrity	0.0103683	96.4474	Maintain	b3 Endosmosis	0.0138321	72.2956	Maintain	b2 Volume	0.0227429	43.9697	Maintain
Constant Progressive Motility	0.00224984	444.477	Maintain	Constant Acrosome Integrity	0.00227574	439.417	Maintain	Constant Sperm Concentration	0.00257516	388.326	Maintain	b2 Total Estimated Volume	0.00460864	216.984	Maintain	b3 Endosmosis	0.00473208	211.324	Maintain	b3 Endosmosis	0.0132682	75.3682	Maintain	b2 Volume	0.0214022	46.7242	Maintain
Constant Acrosome Integrity	0.00227574	439.417	Maintain	Constant Sperm Concentration	0.00257516	388.326	Maintain	b2 Total Estimated Volume	0.00460864	216.984	Maintain	b3 Endosmosis	0.00473208	211.324	Maintain	b2 Acrosome Integrity	0.00921632	108.503	Maintain	b2 Volume	0.0212376	47.0863	Maintain
Constant Sperm Concentration	0.00257516	388.326	Maintain	b2 Total Estimated Volume	0.00460864	216.984	Maintain	b3 Endosmosis	0.00473208	211.324	Maintain	b2 Acrosome Integrity	0.00921632	108.503	Maintain	b2 Volume	0.0140003	71.4271	Maintain
b2 Total Estimated Volume	0.00460864	216.984	Maintain	b3 Endosmosis	0.00473208	211.324	Maintain	b2 Acrosome Integrity	0.00921632	108.503	Maintain	b2 Volume	0.0140003	71.4271	Maintain
b3 Endosmosis	0.00473208	211.324	Maintain	b2 Acrosome Integrity	0.00921632	108.503	Maintain	b2 Volume	0.0140003	71.4271	Maintain
b2 Acrosome Integrity	0.00921632	108.503	Maintain	b2 Volume	0.0140003	71.4271	Maintain
b2 Volume	0.0140003	71.4271	Maintain
[truncated: 34 more columns]
