# Supplementary material for: Casein genotypes associate with baseline and dynamic regression components of seminal quality in Murciano-Granadina bucks
Source: Sci Rep. 2026 Apr 15;16:17598. doi: 10.1038/s41598-026-43947-1 (PMC13243535; doi:10.1038/s41598-026-43947-1)
Supplement: Supplementary file 2 — Supplementary Material 2 [file 41598_2026_43947_MOESM2_ESM.xlsx]

## Sheet: Information
Article title	Casein Genotypes Associate with Baseline and Dynamic Regression Components of Seminal Quality in Murciano-Granadina Bucks
Journal name	Scientific Reports
Authors' name	María Pía Peláez Caro, Ander Arando Arbulu, José Manuel León Jurado, Juan Vicente Delgado Bermejo, Javier Fernández Álvarez and Francisco Javier Navas González
Corresponding author's affiliation	Department of Genetics, Faculty of Veterinary Sciences, University of Córdoba, Spain.
Corresponding author's email	fjng87@hotmail.com
Supplementary Table S3. Comparative evaluation of candidate regression models for seminal quality traits based on scale-harmonised goodness-of-fit, explanatory capacity, and predictive performance criteria. Models were assessed using the percentage of successfully fitted curves, Residual Sum of Squares (RSS), cross-validated Minimum Mean Square Prediction Error (MMSE), coefficient of determinatio…

## Sheet: Volume (ml)
Model	Model Quality Parameter	QF (successfully fitted curves)	Minimum	Maximum	Mean	Std. Deviation
Linear	AIC	72	-129.967	7.67078	-28.1452	24.333
Linear	AICc	67	-129.773	10.0708	-28.5547	25.1014
Linear	BIC	72	0	8.1648	4.2245	1.69705
Linear	RSS	77	0	91.236	4.64021	11.4259
Linear	R Square	77	0	1	0.19851	0.268938
Linear	Adjusted R Square	72	-0.487	0.558	0.04483	0.193051
Linear	MMSE	72	0.02	1.808	0.22542	0.246734
Logarithmic	AIC	72	-136.029	7.6537	-28.3813	24.9637
Logarithmic	AICc	67	-135.836	10.0537	-28.8087	25.753
Logarithmic	BIC	72	0	8.1648	4.2245	1.69705
Logarithmic	RSS	77	0	90.945	4.58416	11.2772
Logarithmic	R Square	77	0	1	0.20173	0.269971
Logarithmic	Adjusted R Square	72	-0.49	0.531	0.0489	0.196831
Logarithmic	MMSE	72	0.02	1.804	0.22447	0.245479
Inverse	AIC	72	-137.239	7.63595	-28.5065	25.3029
Inverse	AICc	67	-137.045	10.0359	-28.9426	26.1059
Inverse	BIC	72	0	8.1648	4.2245	1.69705
Inverse	RSS	77	0	90.386	4.54208	11.1069
Inverse	R Square	77	0	1	0.2029	0.270499
Inverse	Adjusted R Square	72	-0.493	0.532	0.05053	0.198498
Inverse	MMSE	72	0.02	1.8	0.224	0.244075
Quadratic	AIC	71	-137.81	9.25837	-29.0923	26.1401
Quadratic	AICc	67	-137.417	15.2584	-28.3236	27.4962
Quadratic	BIC	71	0	11.7342	5.78826	2.56166
Quadratic	RSS	77	0	88.23	4.13592	10.583
Quadratic	R Square	77	0.013	1	0.28161	0.278953
Quadratic	Adjusted R Square	71	-1.58	0.564	0.03376	0.356858
Quadratic	MMSE	71	0.02	2.004	0.22596	0.267005
Cubic	AIC	71	-135.956	9.25837	-28.9305	26.0308
Cubic	AICc	68	-135.29	15.2584	-27.8763	27.141
Cubic	BIC	71	0	15.0809	6.23916	3.17292
Cubic	RSS	77	0	88.23	4.08274	10.5422
Cubic	R Square	77	0.013	1	0.29071	0.277144
Cubic	Adjusted R Square	71	-1.752	0.564	0.01776	0.411932
Cubic	MMSE	71	0.019	2.004	0.22904	0.269621
Power	AIC	72	-163.411	1.03729	-32.6155	32.4134
Power	AICc	67	-163.278	6.15133	-33.2173	33.4882
Power	BIC	72	0	8.1648	4.2245	1.69705
Power	RSS	77	0	19.475	3.04083	3.4041
Power	R Square	77	0	1	0.20001	0.275622
Power	Adjusted R Square	72	-0.452	0.646	0.04703	0.206314
Power	MMSE	72	0.015	0.789	0.17429	0.118565
Compound	AIC	72	-170.872	0.949917	-33.0117	33.2608
Compound	AICc	67	-170.739	6.15133	-33.6428	34.3586
Compound	BIC	72	0	8.1648	4.2245	1.69705
Compound	RSS	77	0	19.465	2.98255	3.28365
Compound	R Square	77	0	1	0.20665	0.278593
Compound	Adjusted R Square	72	-0.456	0.645	0.05496	0.214882
Compound	MMSE	72	0.015	0.781	0.17275	0.118325
S-curve	AIC	72	-178.756	0.858622	-33.2769	33.9315
S-curve	AICc	67	-178.622	6.15133	-33.9277	35.0498
S-curve	BIC	72	0	8.1648	4.2245	1.69705
S-curve	RSS	77	0	19.417	2.94517	3.19838
S-curve	R Square	77	0.001	1	0.21117	0.280674
S-curve	Adjusted R Square	72	-0.46	0.645	0.06038	0.220639
S-curve	MMSE	72	0.015	0.772	0.17183	0.118171
Logistic	AIC	72	-163.411	1.03729	-32.6155	32.4134
Logistic	AICc	67	-163.278	6.15133	-33.2173	33.4882
Logistic	BIC	72	0	8.1648	4.2245	1.69705
Logistic	RSS	77	0	19.475	3.04083	3.4041
Logistic	R Square	77	0	1	0.20001	0.275622
Logistic	Adjusted R Square	72	-0.452	0.646	0.04703	0.206314
Logistic	MMSE	72	0.015	0.789	0.17429	0.118565
Growth	AIC	72	-163.411	1.03729	-32.6155	32.4134
Growth	AICc	67	-163.278	6.15133	-33.2173	33.4882
Growth	BIC	72	0	8.1648	4.2245	1.69705
Growth	RSS	77	0	19.475	3.04083	3.4041
Growth	R Square	77	0	1	0.20001	0.275622
Growth	Adjusted R Square	72	-0.452	0.646	0.04703	0.206314
Growth	MMSE	72	0.015	0.789	0.17429	0.118565
Exponential	AIC	72	-163.411	1.03729	-32.6155	32.4134
Exponential	AICc	67	-163.278	6.15133	-33.2173	33.4882
Exponential	BIC	72	0	8.1648	4.2245	1.69705
Exponential	RSS	77	0	19.475	3.04083	3.4041
Exponential	R Square	77	0	1	0.20001	0.275622
Exponential	Adjusted R Square	72	-0.452	0.646	0.04703	0.206314
Exponential	MMSE	72	0.015	0.789	0.17429	0.118565

## Sheet: Concentration (Spz per ml)
Model	Model Quality Parameter	QF (successfully fitted curves)	Minimum	Maximum	Mean	Std. Deviation
Linear	AIC	72	30.7727	1404.97	274.969	247.82
Linear	AICc	67	18.7727	1405.1	293.639	247.688
Linear	BIC	72	0	8.1648	4.2245	1.69705
Linear	RSS	77	0	1.58392e+08	2.65579e+07	3.01845e+07
Linear	R Square	77	0	1	0.17469	0.269056
Linear	Adjusted R Square	72	-0.495	0.78	0.00993	0.209878
Linear	MMSE	77	15.421	5.35108e+07	92233.7	9223.37
Logarithmic	AIC	72	30.8444	1406.65	274.999	247.906
Logarithmic	AICc	67	18.8444	1406.78	293.67	247.779
Logarithmic	BIC	72	0	8.1648	4.2245	1.69705
Logarithmic	RSS	77	0	1.61137e+08	2.66478e+07	3.04904e+07
Logarithmic	R Square	77	0	1	0.17375	0.268997
Logarithmic	Adjusted R Square	72	-0.548	0.78	0.00856	0.211358
Logarithmic	MMSE	77	238.378	5.07661e+07	92233.7	9223.37
Inverse	AIC	72	30.9112	1409.59	274.978	247.981
Inverse	AICc	67	18.9112	1409.72	293.646	247.864
Inverse	BIC	72	0	8.1648	4.2245	1.69705
Inverse	RSS	77	0	1.66044e+08	2.66727e+07	3.0842e+07
Inverse	R Square	77	0	1	0.17504	0.267832
Inverse	Adjusted R Square	72	-0.601	0.78	0.00944	0.212572
Inverse	MMSE	77	643.25	4.58592e+07	92233.7	9223.37
Quadratic	AIC	71	41.3682	1406.5	278.142	246.595
Quadratic	AICc	67	17.3682	1406.76	294.268	246.269
Quadratic	BIC	71	0	11.7342	5.78826	2.56166
Quadratic	RSS	77	0	1.57635e+08	2.4109e+07	2.88165e+07
Quadratic	R Square	77	0	1	0.27723	0.279082
Quadratic	Adjusted R Square	71	-0.494	0.78	0.05089	0.224395
Quadratic	MMSE	77	10.83	2.71341e+07	92233.7	9223.37
Cubic	AIC	71	38.5451	1406.48	277.88	246.293
Cubic	AICc	68	14.5451	1406.74	290.169	246.426
Cubic	BIC	71	0	15.0809	6.23916	3.17292
Cubic	RSS	77	0	1.57605e+08	2.32945e+07	2.80153e+07
Cubic	R Square	77	0.002	1	0.304	0.279898
Cubic	Adjusted R Square	71	-0.462	0.78	0.07496	0.230598
Cubic	MMSE	77	29601.5	2.71491e+07	92233.7	9223.37
Power	AIC	72	-158.989	-0.361579	-39.0752	32.6274
Power	AICc	67	-158.862	0.867239	-40.0757	33.3235
Power	BIC	72	0	8.1648	4.2245	1.69705
Power	RSS	77	0	18.575	2.20349	3.10146
Power	R Square	77	0	1	0.18334	0.276982
Power	Adjusted R Square	72	-0.498	0.885	0.02161	0.220504
Power	MMSE	77	0	7.964	0.30709	0.947698
Compound	AIC	72	-156.494	-0.191055	-39.0481	32.5182
Compound	AICc	67	-156.367	0.82304	-40.0491	33.2051
Compound	BIC	72	0	8.1648	4.2245	1.69705
Compound	RSS	77	0	19.054	2.20888	3.13067
Compound	R Square	77	0	1	0.18294	0.276827
Compound	Adjusted R Square	72	-0.494	0.886	0.02082	0.221826
Compound	MMSE	77	0	7.485	0.30175	0.900149
S-curve	AIC	72	-156.78	-0.0373773	-39.0801	32.4898
S-curve	AICc	67	-156.646	0.778347	-40.0859	33.1695
S-curve	BIC	72	0	8.1648	4.2245	1.69705
S-curve	RSS	77	0	19.793	2.2094	3.16426
S-curve	R Square	77	0	1	0.18455	0.275827
S-curve	Adjusted R Square	72	-0.488	0.886	0.02217	0.222934
S-curve	MMSE	77	0	6.746	0.30122	0.827292
Logistic	AIC	72	-158.989	-0.361579	-39.0752	32.6274
Logistic	AICc	67	-158.862	0.867239	-40.0757	33.3235
Logistic	BIC	72	0	8.1648	4.2245	1.69705
Logistic	RSS	77	0	18.575	2.20349	3.10146
Logistic	R Square	77	0	1	0.18334	0.276982
Logistic	Adjusted R Square	72	-0.498	0.885	0.02161	0.220504
Logistic	MMSE	77	0	7.964	0.30709	0.947698
Growth	AIC	72	-158.989	-0.361579	-39.0752	32.6274
Growth	AICc	67	-158.862	0.867239	-40.0757	33.3235
Growth	BIC	72	0	8.1648	4.2245	1.69705
Growth	RSS	77	0	18.575	2.20349	3.10146
Growth	R Square	77	0	1	0.18334	0.276982
Growth	Adjusted R Square	72	-0.498	0.885	0.02161	0.220504
Growth	MMSE	77	0	7.964	0.30709	0.947698
Exponential	AIC	72	-158.989	-0.361579	-39.0752	32.6274
Exponential	AICc	67	-158.862	0.867239	-40.0757	33.3235
Exponential	BIC	72	0	8.1648	4.2245	1.69705
Exponential	RSS	77	0	18.575	2.20349	3.10146
Exponential	R Square	77	0	1	0.18334	0.276982
Exponential	Adjusted R Square	72	-0.498	0.885	0.02161	0.220504
Exponential	MMSE	77	0	7.964	0.30709	0.947698

## Sheet: Motility
Model	Model Quality Parameter	QF (successfully fitted curves)	Minimum	Maximum	Mean	Std. Deviation
Linear	AIC	72	2.7836	381.774	62.8422	64.4028
Linear	AICc	67	-7.43341	381.908	68.5292	64.1481
Linear	BIC	74	0	8.1648	4.11033	1.8102
Linear	RSS	77	0	5402.9	450.834	749.567
Linear	R Square	75	0	1	0.1456	0.234152
Linear	Adjusted R Square	72	-0.992	0.865	0.00071	0.226536
Linear	MMSE	74	0	62.608	21.4159	13.8587
Logarithmic	AIC	72	2.7836	382.352	62.8469	64.3944
Logarithmic	AICc	67	-7.42664	382.486	68.5342	64.1388
Logarithmic	BIC	74	0	8.1648	4.11033	1.8102
Logarithmic	RSS	77	0	5436.57	450.809	751.113
Logarithmic	R Square	75	0	1	0.14536	0.232419
Logarithmic	Adjusted R Square	72	-0.998	0.862	0.00042	0.224212
Logarithmic	MMSE	74	0	62.643	21.4267	13.7977
Inverse	AIC	72	2.7836	382.841	62.8507	64.4181
Inverse	AICc	67	-7.42439	382.974	68.5383	64.164
Inverse	BIC	74	0	8.1648	4.11033	1.8102
Inverse	RSS	77	0	5465.19	451.244	753.512
Inverse	R Square	75	0	1	0.14528	0.231153
Inverse	Adjusted R Square	72	-1	0.86	0.00036	0.22229
Inverse	MMSE	74	0	62.892	21.4428	13.7658
Quadratic	AIC	71	2.7836	380.933	63.7346	64.4804
Quadratic	AICc	67	-16.641	381.203	69.5081	64.2673
Quadratic	BIC	73	0	11.7342	5.62967	2.69907
Quadratic	RSS	77	0	5240.31	419.584	732.253
Quadratic	R Square	75	0	1	0.25267	0.264445
Quadratic	Adjusted R Square	71	-1.832	0.868	0.03776	0.312902
Quadratic	MMSE	73	0	66.666	20.717	13.9234
Cubic	AIC	71	3.94049	382.115	63.7332	64.4892
Cubic	AICc	68	-20.0595	382.57	68.4033	64.7378
Cubic	BIC	73	0	15.0809	6.06822	3.29233
Cubic	RSS	77	0	5194.43	411.776	724.552
Cubic	R Square	75	0.001	1	0.26843	0.262255
Cubic	Adjusted R Square	71	-1.818	0.87	0.03289	0.347359
Cubic	MMSE	73	0	66.562	20.5652	13.897
Power	AIC	70	-526.678	-16.7233	-112.062	94.2677
Power	AICc	66	-526.552	-10.7384	-116.017	95.2646
Power	BIC	74	0	8.1648	4.11033	1.8102
Power	RSS	77	0	0.833	0.06077	0.110787
Power	R Square	75	0	1	0.14551	0.234427
Power	Adjusted R Square	72	-0.992	0.872	0.00053	0.226732
Power	MMSE	74	0	0.009	0.00274	0.002007
Compound	AIC	70	-526.678	-16.7233	-112.049	94.2589
Compound	AICc	66	-526.552	-10.7384	-116.004	95.2562
Compound	BIC	74	0	8.1648	4.11033	1.8102
Compound	RSS	77	0	0.839	0.06082	0.111189
Compound	R Square	75	0	1	0.14505	0.232559
Compound	Adjusted R Square	72	-0.998	0.87	0.00014	0.224182
Compound	MMSE	74	0	0.009	0.00276	0.001999
S-curve	AIC	70	-526.678	-16.7233	-112.072	94.2794
S-curve	AICc	66	-526.552	-10.7384	-116.029	95.2767
S-curve	BIC	74	0	8.1648	4.11033	1.8102
S-curve	RSS	77	0	0.844	0.06083	0.111622
S-curve	R Square	75	0	1	0.14473	0.23121
S-curve	Adjusted R Square	72	-1	0.867	-0.00017	0.222038
S-curve	MMSE	74	0	0.009	0.00277	0.001969
Logistic	AIC	70	-526.678	-16.7233	-112.062	94.2677
Logistic	AICc	66	-526.552	-10.7384	-116.017	95.2646
Logistic	BIC	74	0	8.1648	4.11033	1.8102
Logistic	RSS	77	0	0.833	0.06077	0.110787
Logistic	R Square	75	0	1	0.14551	0.234427
Logistic	Adjusted R Square	72	-0.992	0.872	0.00053	0.226732
Logistic	MMSE	74	0	0.009	0.00274	0.002007
Growth	AIC	70	-526.678	-16.7233	-112.062	94.2677
Growth	AICc	66	-526.552	-10.7384	-116.017	95.2646
Growth	BIC	74	0	8.1648	4.11033	1.8102
Growth	RSS	77	0	0.833	0.06077	0.110787
Growth	R Square	75	0	1	0.14551	0.234427
Growth	Adjusted R Square	72	-0.992	0.872	0.00053	0.226732
Growth	MMSE	74	0	0.009	0.00274	0.002007
Exponential	AIC	70	-526.678	-16.7233	-112.062	94.2677
Exponential	AICc	66	-526.552	-10.7384	-116.017	95.2646
Exponential	BIC	74	0	8.1648	4.11033	1.8102
Exponential	RSS	77	0	0.833	0.06077	0.110787
Exponential	R Square	75	0	1	0.14551	0.234427
Exponential	Adjusted R Square	72	-0.992	0.872	0.00053	0.226732
Exponential	MMSE	74	0	0.009	0.00274	0.002007

## Sheet: Progressive Motility
Model	Model Quality Parameter	QF (successfully fitted curves)	Minimum	Maximum	Mean	Std. Deviation
Linear	AIC	72	6.19889	429.112	79.8366	73.8471
Linear	AICc	67	-5.80111	429.238	86.1559	73.5983
Linear	BIC	73	0	8.1648	4.16663	1.75626
Linear	RSS	77	0	7501.37	986.367	1193.04
Linear	R Square	76	0	1	0.19896	0.265991
Linear	Adjusted R Square	72	-0.493	0.776	0.06019	0.217828
Linear	MMSE	73	0	131.366	54.2201	24.995
Logarithmic	AIC	72	5.85881	429.262	79.8206	73.9375
Logarithmic	AICc	67	-6.14119	429.389	86.1384	73.6981
Logarithmic	BIC	73	0	8.1648	4.16663	1.75626
Logarithmic	RSS	77	0	7512.91	986.379	1197.99
Logarithmic	R Square	76	0	1	0.20097	0.265864
Logarithmic	Adjusted R Square	72	-0.492	0.773	0.06289	0.219167
Logarithmic	MMSE	73	0	133.179	54.1578	25.1941
Inverse	AIC	72	5.48006	429.437	79.8538	74.1033
Inverse	AICc	67	-6.51994	429.563	86.174	73.8746
Inverse	BIC	73	0	8.1648	4.16663	1.75626
Inverse	RSS	77	0	7526.33	988.79	1207.72
Inverse	R Square	76	0	1	0.20222	0.266059
Inverse	Adjusted R Square	72	-0.492	0.812	0.06454	0.220035
Inverse	MMSE	73	0	134.579	54.1363	25.3582
Quadratic	AIC	72	5.48006	429.437	79.8538	74.1033
Quadratic	AICc	67	-6.51994	429.563	86.174	73.8746
Quadratic	BIC	73	0	8.1648	4.16663	1.75626
Quadratic	RSS	77	0	7526.33	988.79	1207.72
Quadratic	R Square	76	0.003	1	0.32557	0.285479
Quadratic	Adjusted R Square	71	-0.493	0.802	0.14389	0.238493
Quadratic	MMSE	73	0	134.579	54.1363	25.3582
Cubic	AIC	71	11.5804	430.743	80.1989	74.4519
Cubic	AICc	67	-12.4196	430.998	86.4575	74.2312
Cubic	BIC	72	0	11.7342	5.70786	2.63344
Cubic	RSS	77	0	7473.18	891.509	1193.21
Cubic	R Square	76	0.003	1	0.34489	0.280316
Cubic	Adjusted R Square	71	-0.493	0.815	0.15058	0.242524
Cubic	MMSE	72	0	123.888	49.2592	23.9149
Power	AIC	71	11.6373	430.757	80.1383	74.3292
Power	AICc	68	-12.3627	431.012	85.24	74.4403
Power	BIC	72	0	15.0809	6.1525	3.23516
Power	RSS	77	0	7474.26	869.299	1170.39
Power	R Square	76	0	1	0.1995	0.266917
Power	Adjusted R Square	72	-0.498	0.786	0.06079	0.21933
Power	MMSE	72	0	124.277	48.9466	24.3606
Compound	AIC	72	-379.948	-8.22363	-78.5301	69.8301
Compound	AICc	67	-379.814	-3.84738	-82.1625	70.6167
Compound	BIC	73	0	8.1648	4.16663	1.75626
Compound	RSS	77	0	2.33	0.26922	0.355968
Compound	R Square	76	0	1	0.2013	0.26674
Compound	Adjusted R Square	72	-0.497	0.786	0.06328	0.220277
Compound	MMSE	73	0	0.043	0.0143	0.006942
S-curve	AIC	72	-379.452	-8.16537	-78.5125	69.5915
S-curve	AICc	67	-379.319	-3.84738	-82.1421	70.3691
S-curve	BIC	73	0	8.1648	4.16663	1.75626
S-curve	RSS	77	0	2.336	0.27016	0.360484
S-curve	R Square	76	0	1	0.20232	0.266822
S-curve	Adjusted R Square	72	-0.497	0.798	0.06469	0.220863
S-curve	MMSE	73	0	0.045	0.01434	0.007097
Logistic	AIC	72	-379.948	-8.22363	-78.5301	69.8301
Logistic	AICc	67	-379.814	-3.84738	-82.1625	70.6167
Logistic	BIC	73	0	8.1648	4.16663	1.75626
Logistic	RSS	77	0	2.33	0.26922	0.355968
Logistic	R Square	76	0	1	0.1995	0.266917
Logistic	Adjusted R Square	72	-0.498	0.786	0.06079	0.21933
Logistic	MMSE	73	0	0.043	0.0143	0.006942
Growth	AIC	72	-379.948	-8.22363	-78.5301	69.8301
Growth	AICc	67	-379.814	-3.84738	-82.1625	70.6167
Growth	BIC	73	0	8.1648	4.16663	1.75626
Growth	RSS	77	0	2.33	0.26922	0.355968
Growth	R Square	76	0	1	0.1995	0.266917
Growth	Adjusted R Square	72	-0.498	0.786	0.06079	0.21933
Growth	MMSE	73	0	0.043	0.0143	0.006942
Exponential	AIC	72	-379.948	-8.22363	-78.5301	69.8301
Exponential	AICc	67	-379.814	-3.84738	-82.1625	70.6167
Exponential	BIC	73	0	8.1648	4.16663	1.75626
Exponential	RSS	77	0	2.33	0.26922	0.355968
Exponential	R Square	76	0	1	0.1995	0.266917
Exponential	Adjusted R Square	72	-0.498	0.786	0.06079	0.21933
Exponential	MMSE	73	0	0.043	0.0143	0.006942

## Sheet: Acrosome Integrity
Model	Model Quality Parameter	QF (successfully fitted curves)	Minimum	Maximum	Mean	Std. Deviation
Linear	AIC	72	1.31054	333.403	51.9882	54.8977
Linear	AICc	67	-5.81113	333.53	56.8537	54.8132
Linear	BIC	73	0	8.1648	4.16663	1.75626
Linear	RSS	77	0	4460.08	421.551	809.943
Linear	R Square	76	0	1	0.17537	0.260353
Linear	Adjusted R Square	72	-0.992	0.869	0.02896	0.2236
Linear	MMSE	73	0	433.007	29.8383	71.8939
Logarithmic	AIC	72	1.78766	333.129	51.9989	54.7586
Logarithmic	AICc	67	-5.80511	333.255	56.8522	54.6758
Logarithmic	BIC	73	0	8.1648	4.16663	1.75626
Logarithmic	RSS	77	0	4458.54	420.634	806.522
Logarithmic	R Square	76	0	1	0.17461	0.25936
Logarithmic	Adjusted R Square	72	-0.998	0.846	0.02792	0.22176
Logarithmic	MMSE	73	0	428.194	29.7668	71.517
Inverse	AIC	72	2.22281	333.049	52.0945	54.6862
Inverse	AICc	67	-5.80278	333.175	56.9432	54.6015
Inverse	BIC	73	0	8.1648	4.16663	1.75626
Inverse	RSS	77	0	4449.56	421.019	803.563
Inverse	R Square	76	0	1	0.17171	0.257912
Inverse	Adjusted R Square	72	-1	0.822	0.02432	0.217901
Inverse	MMSE	73	0	424.144	29.7546	71.1653
Quadratic	AIC	71	-0.338981	334.166	52.9855	55.0337
Quadratic	AICc	67	-23.4054	334.422	58.046	55.1241
Quadratic	BIC	72	0	11.7342	5.70786	2.63344
Quadratic	RSS	77	0	4167.21	395.769	764.704
Quadratic	R Square	76	0.006	1	0.25322	0.289339
Quadratic	Adjusted R Square	71	-0.377	0.894	0.05497	0.249754
Quadratic	MMSE	72	0	423.565	30.3427	73.6592
Cubic	AIC	71	-0.383126	333.939	52.6684	54.1206
Cubic	AICc	68	-23.4853	334.194	56.8904	54.4878
Cubic	BIC	72	0	15.0809	6.1525	3.23516
Cubic	RSS	77	0	4202.69	387.834	760.075
Cubic	R Square	76	0.006	1	0.26907	0.289689
Cubic	Adjusted R Square	71	-0.731	0.897	0.05275	0.274754
Cubic	MMSE	72	0	418.348	30.3308	73.4938
Power	AIC	70	-560.917	-11.2018	-124.383	109.559
Power	AICc	67	-560.784	-4.3007	-127.699	110.408
Power	BIC	73	0	8.1648	4.16663	1.75626
Power	RSS	77	0	1.295	0.07629	0.206388
Power	R Square	76	0	1	0.17488	0.260492
Power	Adjusted R Square	72	-0.992	0.871	0.02826	0.223703
Power	MMSE	73	0	0.128	0.00603	0.020346
Compound	AIC	70	-563.116	-11.2018	-124.414	109.664
Compound	AICc	67	-562.983	-4.3007	-127.731	110.516
Compound	BIC	73	0	8.1648	4.16663	1.75626
Compound	RSS	77	0	1.294	0.07605	0.205552
Compound	R Square	76	0	1	0.17411	0.259437
Compound	Adjusted R Square	72	-0.998	0.849	0.02717	0.221816
Compound	MMSE	73	0	0.127	0.006	0.020265
S-curve	AIC	70	-564.913	-11.2018	-124.286	109.617
S-curve	AICc	67	-564.78	-4.3007	-127.597	110.471
S-curve	BIC	73	0	8.1648	4.16663	1.75626
S-curve	RSS	70	-8.90776	-1.74149	-5.92722	1.73807
S-curve	R Square	76	0	1	0.17105	0.25808
S-curve	Adjusted R Square	72	-1	0.825	0.02354	0.21795
S-curve	MMSE	75	0	4.58497	2.47459	1.04154
Logistic	AIC	70	-560.917	-11.2018	-124.383	109.559
Logistic	AICc	67	-560.784	-4.3007	-127.699	110.408
Logistic	BIC	73	0	8.1648	4.16663	1.75626
Logistic	RSS	77	0	1.292	0.07608	0.204858
Logistic	R Square	76	0	1	0.17488	0.260492
Logistic	Adjusted R Square	72	-0.992	0.871	0.02826	0.223703
Logistic	MMSE	73	0	0.126	0.00599	0.020183
Growth	AIC	70	-560.917	-11.2018	-124.383	109.559
Growth	AICc	67	-560.784	-4.3007	-127.699	110.408
Growth	BIC	73	0	8.1648	4.16663	1.75626
Growth	RSS	77	0	1.295	0.07629	0.206388
Growth	R Square	76	0	1	0.17488	0.260492
Growth	Adjusted R Square	72	-0.992	0.871	0.02826	0.223703
Growth	MMSE	73	0	0.128	0.00603	0.020346
Exponential	AIC	70	-560.917	-11.2018	-124.383	109.559
Exponential	AICc	67	-560.784	-4.3007	-127.699	110.408
Exponential	BIC	73	0	8.1648	4.16663	1.75626
Exponential	RSS	77	0	1.295	0.07629	0.206388
Exponential	R Square	76	0	1	0.17488	0.260492
Exponential	Adjusted R Square	72	-0.992	0.871	0.02826	0.223703
Exponential	MMSE	73	0	0.128	0.00603	0.020346

## Sheet: Endosmosis
Model	Model Quality Parameter	QF (successfully fitted curves)	Minimum	Maximum	Mean	Std. Deviation
Linear	AIC	72	8.58315	558.236	105.249	98.4609
Linear	AICc	67	-3.41685	558.363	113.409	98.1151
Linear	BIC	72	0	8.1648	4.2245	1.69705
Linear	RSS	77	0	28013.4	3893.13	4887.58
Linear	R Square	77	0	1	0.22921	0.30693
Linear	Adjusted R Square	72	-0.486	0.954	0.09515	0.250099
Linear	MMSE	72	13.328	543.205	204.536	108.717
Logarithmic	AIC	72	8.22829	559.85	105.182	98.5221
Logarithmic	AICc	67	-3.77171	559.976	113.354	98.169
Logarithmic	BIC	72	0	8.1648	4.2245	1.69705
Logarithmic	RSS	77	0	28478.5	3888.83	4893.4
Logarithmic	R Square	77	0	1	0.23236	0.307645
Logarithmic	Adjusted R Square	72	-0.476	0.969	0.09917	0.252322
Logarithmic	MMSE	72	8.927	539.781	203.709	108.681
Inverse	AIC	72	7.83179	561.942	105.146	98.7408
Inverse	AICc	67	-4.16821	562.068	113.334	98.3885
Inverse	BIC	72	0	8.1648	4.2245	1.69705
Inverse	RSS	77	0	29093	3892.86	4943.14
Inverse	R Square	77	0	1	0.23578	0.308424
Inverse	Adjusted R Square	72	-0.465	0.98	0.10344	0.254492
Inverse	MMSE	72	5.854	534.774	202.774	108.455
Quadratic	AIC	71	7.31928	558.201	106.206	98.2968
Quadratic	AICc	67	-16.6807	558.456	113.907	97.9433
Quadratic	BIC	71	0	11.7342	5.78826	2.56166
Quadratic	RSS	77	0	27437.7	3530.13	4738.22
Quadratic	R Square	77	0.002	1	0.33643	0.292511
Quadratic	Adjusted R Square	71	-0.29	0.984	0.14751	0.248139
Quadratic	MMSE	71	4.657	420.507	189.179	95.3182
Cubic	AIC	71	7.28429	558.862	106.109	98.5019
Cubic	AICc	68	-16.7157	559.118	112.208	98.6172
Cubic	BIC	71	0	15.0809	6.23916	3.17292
Cubic	RSS	77	0	27623.5	3442.2	4709.17
Cubic	R Square	77	0.002	1	0.35232	0.290189
Cubic	Adjusted R Square	71	-0.29	0.984	0.15849	0.251877
Cubic	MMSE	71	4.603	429.918	186.004	93.9369
Power	AIC	72	-202.937	-1.0622	-47.3777	42.3695
Power	AICc	67	-202.803	6.61594	-48.8629	43.273
Power	BIC	72	0	8.1648	4.2245	1.69705
Power	RSS	77	0	12.189	1.56666	2.21022
Power	R Square	77	0	1	0.22362	0.307005
Power	Adjusted R Square	72	-0.481	0.938	0.08757	0.247393
Power	MMSE	72	0.005	0.371	0.0821	0.064187
Compound	AIC	72	-205.508	-1.06761	-47.4362	42.3449
Compound	AICc	67	-205.374	6.60548	-48.9104	43.2582
Compound	BIC	72	0	8.1648	4.2245	1.69705
Compound	RSS	77	0	12.33	1.56413	2.20535
Compound	R Square	77	0	1	0.22686	0.3075
Compound	Adjusted R Square	72	-0.471	0.957	0.09172	0.249383
Compound	MMSE	72	0.005	0.363	0.08172	0.063746
S-curve	AIC	72	-206.551	-1.07303	-47.4641	42.1896
S-curve	AICc	67	-206.417	6.60548	-48.9188	43.1113
S-curve	BIC	72	0	8.1648	4.2245	1.69705
S-curve	RSS	77	0	12.535	1.56499	2.21535
S-curve	R Square	77	0	1	0.23021	0.308029
S-curve	Adjusted R Square	72	-0.459	0.971	0.09607	0.251094
S-curve	MMSE	72	0.003	0.354	0.08129	0.063214
Logistic	AIC	72	-202.937	-1.0622	-47.3777	42.3695
Logistic	AICc	67	-202.803	6.61594	-48.8629	43.273
Logistic	BIC	72	0	8.1648	4.2245	1.69705
Logistic	RSS	77	0	12.189	1.56666	2.21022
Logistic	R Square	77	0	1	0.22362	0.307005
Logistic	Adjusted R Square	72	-0.481	0.938	0.08757	0.247393
Logistic	MMSE	72	0.005	0.371	0.0821	0.064187
Growth	AIC	72	-202.937	-1.0622	-47.3777	42.3695
Growth	AICc	67	-202.803	6.61594	-48.8629	43.273
Growth	BIC	72	0	8.1648	4.2245	1.69705
Growth	RSS	77	0	12.189	1.56666	2.21022
Growth	R Square	77	0	1	0.22362	0.307005
Growth	Adjusted R Square	72	-0.481	0.938	0.08757	0.247393
Growth	MMSE	72	0.005	0.371	0.0821	0.064187
Exponential	AIC	72	-202.937	-1.0622	-47.3777	42.3695
Exponential	AICc	67	-202.803	6.61594	-48.8629	43.273
Exponential	BIC	72	0	8.1648	4.2245	1.69705
Exponential	RSS	77	0	12.189	1.56666	2.21022
Exponential	R Square	77	0	1	0.22362	0.307005
Exponential	Adjusted R Square	72	-0.481	0.938	0.08757	0.247393
Exponential	MMSE	72	0.005	0.371	0.0821	0.064187

## Sheet: Total Estimated Volume
Model	Model Quality Parameter	QF (successfully fitted curves)	Minimum	Maximum	Mean	Std. Deviation
Linear	AIC	72	-4.07715	315.937	38.0987	40.7025
Linear	AICc	67	-8.79797	316.063	41.6682	40.8349
Linear	BIC	72	0	8.1648	4.2245	1.69705
Linear	RSS	77	0	2363.74	135.821	273.426
Linear	R Square	77	0	1	0.19647	0.281748
Linear	Adjusted R Square	72	-0.499	0.797	0.04585	0.213245
Linear	MMSE	72	0.177	49.816	7.90097	7.09065
Logarithmic	AIC	72	-3.97306	315.124	37.9712	40.5588
Logarithmic	AICc	67	-8.57137	315.25	41.5283	40.6937
Logarithmic	BIC	72	0	8.1648	4.2245	1.69705
Logarithmic	RSS	77	0	2344.2	135.145	271.26
Logarithmic	R Square	77	0	1	0.19805	0.280491
Logarithmic	Adjusted R Square	72	-0.5	0.792	0.04699	0.211917
Logarithmic	MMSE	72	0.182	49.812	7.88736	7.07222
Inverse	AIC	72	-3.8289	314.721	37.9639	40.5487
Inverse	AICc	67	-8.36065	314.848	41.5178	40.6855
Inverse	BIC	72	0	8.1648	4.2245	1.69705
Inverse	RSS	77	0	2334.59	135.089	270.301
Inverse	R Square	77	0	1	0.1971	0.279402
Inverse	Adjusted R Square	72	-0.5	0.784	0.04533	0.209357
Inverse	MMSE	72	0.188	49.808	7.89244	7.05718
Quadratic	AIC	71	-2.16858	317.365	38.9045	40.8404
Quadratic	AICc	67	-18.4758	317.621	43.0991	40.927
Quadratic	BIC	71	0	11.7342	5.78826	2.56166
Quadratic	RSS	77	0	2349.99	128.115	271.814
Quadratic	R Square	77	0.004	1	0.26478	0.286232
Quadratic	Adjusted R Square	71	-1.265	0.702	0.03449	0.287098
Quadratic	MMSE	71	0.26	49.816	8.09039	7.51209
Cubic	AIC	71	-2.16858	317.365	39.0151	40.8952
Cubic	AICc	68	-18.5638	317.621	42.5725	41.2912
Cubic	BIC	71	0	15.0809	6.23916	3.17292
Cubic	RSS	77	0	2349.99	126.729	271.662
Cubic	R Square	77	0.004	1	0.27339	0.285683
Cubic	Adjusted R Square	71	-1.805	0.702	0.01569	0.361008
Cubic	MMSE	71	0.26	49.816	8.15482	7.5147
Power	AIC	72	-136.623	2.84095	-22.8766	24.3145
Power	AICc	67	-136.49	5.59873	-22.9593	25.1952
Power	BIC	72	0	8.1648	4.2245	1.69705
Power	RSS	77	0	36.791	4.99581	5.66375
Power	R Square	77	0	1	0.20614	0.287023
Power	Adjusted R Square	72	-0.473	0.817	0.05792	0.224738
Power	MMSE	72	0.003	0.989	0.28256	0.169025
Compound	AIC	72	-136.514	2.83632	-23.0315	24.4852
Compound	AICc	67	-136.381	5.59873	-23.1293	25.3642
Compound	BIC	72	0	8.1648	4.2245	1.69705
Compound	RSS	77	0	36.661	4.94206	5.55347
Compound	R Square	77	0	1	0.20806	0.286216
Compound	Adjusted R Square	72	-0.478	0.815	0.0595	0.224221
Compound	MMSE	72	0.003	0.988	0.28138	0.167577
S-curve	AIC	72	-135.572	2.83285	-23.0647	24.3999
S-curve	AICc	67	-135.439	5.61218	-23.1685	25.2727
S-curve	BIC	72	0	8.1648	4.2245	1.69705
S-curve	RSS	77	0	36.656	4.91774	5.49683
S-curve	R Square	77	0	1	0.20745	0.285575
S-curve	Adjusted R Square	72	-0.482	0.811	0.05833	0.22268
S-curve	MMSE	72	0.003	0.988	0.28122	0.166678
Logistic	AIC	72	-136.623	2.84095	-22.8766	24.3145
Logistic	AICc	67	-136.49	5.59873	-22.9593	25.1952
Logistic	BIC	72	0	8.1648	4.2245	1.69705
Logistic	RSS	77	0	36.791	4.99581	5.66375
Logistic	R Square	77	0	1	0.20614	0.287023
Logistic	Adjusted R Square	72	-0.473	0.817	0.05792	0.224738
Logistic	MMSE	72	0.003	0.989	0.28256	0.169025
Growth	AIC	72	-136.623	2.84095	-22.8766	24.3145
Growth	AICc	67	-136.49	5.59873	-22.9593	25.1952
Growth	BIC	72	0	8.1648	4.2245	1.69705
Growth	RSS	77	0	36.791	4.99581	5.66375
Growth	R Square	77	0	1	0.20614	0.287023
Growth	Adjusted R Square	72	-0.473	0.817	0.05792	0.224738
Growth	MMSE	72	0.003	0.989	0.28256	0.169025
Exponential	AIC	72	-136.623	2.84095	-22.8766	24.3145
Exponential	AICc	67	-136.49	5.59873	-22.9593	25.1952
Exponential	BIC	72	0	8.1648	4.2245	1.69705
Exponential	RSS	77	0	36.791	4.99581	5.66375
Exponential	R Square	77	0	1	0.20614	0.287023
Exponential	Adjusted R Square	72	-0.473	0.817	0.05792	0.224738
Exponential	MMSE	72	0.003	0.989	0.28256	0.169025

## Sheet: Total Doses
Model	Model Quality Parameter	QF (successfully fitted curves)	Minimum	Maximum	Mean	Std. Deviation
Linear	AIC	72	6.96489	587.674	91.5126	86.2149
Linear	AICc	67	-3.28197	587.8	98.4477	86.2098
Linear	BIC	72	0	8.1648	4.2245	1.69705
Linear	RSS	77	0	37828.8	2173.5	4375.86
Linear	R Square	77	0	1	0.19651	0.281868
Linear	Adjusted R Square	72	-0.499	0.8	0.04597	0.213583
Linear	MMSE	72	2.798	798.572	126.396	113.504
Logarithmic	AIC	72	7.08645	586.862	91.3855	86.0095
Logarithmic	AICc	67	-3.05425	586.988	98.3083	86.002
Logarithmic	BIC	72	0	8.1648	4.2245	1.69705
Logarithmic	RSS	77	0	37516.5	2162.69	4341.23
Logarithmic	R Square	77	0	1	0.19809	0.280586
Logarithmic	Adjusted R Square	72	-0.5	0.794	0.04721	0.212167
Logarithmic	MMSE	72	2.884	798.505	126.18	113.209
Inverse	AIC	72	7.2415	586.461	91.3782	85.9983
Inverse	AICc	67	-2.84123	586.587	98.2977	85.993
Inverse	BIC	72	0	8.1648	4.2245	1.69705
Inverse	RSS	77	0	37363.2	2161.79	4325.93
Inverse	R Square	77	0	1	0.19712	0.279446
Inverse	Adjusted R Square	72	-0.5	0.786	0.04549	0.209553
Inverse	MMSE	72	2.998	798.437	126.262	112.97
Quadratic	AIC	71	8.84886	589.103	92.9934	86.2436
Quadratic	AICc	67	-10.1431	589.359	99.8806	86.0083
Quadratic	BIC	71	0	11.7342	5.78826	2.56166
Quadratic	RSS	77	0	37609.1	2050.18	4350.1
Quadratic	R Square	77	0.004	1	0.26478	0.286249
Quadratic	Adjusted R Square	71	-1.264	0.709	0.03454	0.287173
Quadratic	MMSE	71	4.077	798.572	129.426	120.203
Cubic	AIC	71	8.85033	589.103	93.1038	86.2953
Cubic	AICc	68	-10.2304	589.359	98.641	86.4118
Cubic	BIC	71	0	15.0809	6.23916	3.17292
Cubic	RSS	77	0	37609.1	2027.99	4347.66
Cubic	R Square	77	0.004	1	0.2734	0.285696
Cubic	Adjusted R Square	71	-1.803	0.709	0.01566	0.360872
Cubic	MMSE	71	4.079	798.572	130.453	120.244
Power	RSS	77	0	37.088	5.04678	5.72882
Power	R Square	76	0	1	0.1957	0.273913
Power	Adjusted R Square	72	-0.472	0.82	0.05793	0.224939
Power	MMSE	73	0	1.007	0.28123	0.173592
Power	AIC	72	-135.689	2.98869	-22.7046	24.182
Power	AICc	67	-135.556	5.61218	-22.7748	25.0631
Power	BIC	73	0	8.1648	4.16663	1.75626
Compound	RSS	77	0	36.958	4.99235	5.61596
Compound	R Square	77	0	1	0.20805	0.286318
Compound	Adjusted R Square	72	-0.478	0.817	0.05953	0.224453
Compound	MMSE	72	0.003	1.007	0.28404	0.170122
Compound	AIC	72	-135.581	2.98528	-22.8594	24.3499
Compound	AICc	67	-135.448	5.61218	-22.9449	25.2287
Compound	BIC	72	0	8.1648	4.2245	1.69705
S-curve	RSS	77	0	36.954	4.9674	5.55706
S-curve	R Square	77	0	1	0.2074	0.285666
S-curve	Adjusted R Square	72	-0.482	0.813	0.05832	0.222858
S-curve	MMSE	72	0.003	1.006	0.28382	0.169134
S-curve	AIC	72	-134.648	2.97961	-22.8928	24.2624
S-curve	AICc	67	-134.515	5.61218	-22.9842	25.1352
S-curve	BIC	72	0	8.1648	4.2245	1.69705
Logistic	RSS	77	0	36.954	4.9674	5.55706
Logistic	R Square	77	0	1	0.2074	0.285666
Logistic	Adjusted R Square	72	-0.482	0.813	0.05832	0.222858
Logistic	MMSE	72	0.003	1.006	0.28382	0.169134
Logistic	AIC	72	-135.689	2.98869	-22.7046	24.182
Logistic	AICc	67	-135.556	5.61218	-22.7748	25.0631
Logistic	BIC	73	0	8.1648	4.16663	1.75626
Growth	RSS	77	0	37.088	5.04678	5.72882
Growth	R Square	76	0	1	0.1957	0.273913
Growth	Adjusted R Square	72	-0.472	0.82	0.05793	0.224939
Growth	MMSE	73	0	1.007	0.28123	0.173592
Growth	AIC	72	-135.689	2.98869	-22.7046	24.182
Growth	AICc	67	-135.556	5.61218	-22.7748	25.0631
Growth	BIC	73	0	8.1648	4.16663	1.75626
Exponential	RSS	77	0	37.088	5.04678	5.72882
Exponential	R Square	76	0	1	0.1957	0.273913
Exponential	Adjusted R Square	72	-0.472	0.82	0.05793	0.224939
Exponential	MMSE	73	0	1.007	0.28123	0.173592
Exponential	AIC	72	-135.689	2.98869	-22.7046	24.182
Exponential	AICc	67	-135.556	5.61218	-22.7748	25.0631
Exponential	BIC	72	0	8.1648	4.2245	1.69705

## Sheet: Real Added Total Volume
Model	Model Quality Parameter	QF (successfully fitted curves)	Minimum	Maximum	Mean	Std. Deviation
Linear	AIC	72	-1.73774	247.386	29.8437	32.3551
Linear	AICc	67	-9.77104	247.512	32.9623	32.4161
Linear	BIC	72	0	8.1648	4.2245	1.69705
Linear	RSS	77	0	1174.38	83.7146	142.257
Linear	R Square	77	0	1	0.19551	0.282714
Linear	Adjusted R Square	72	-0.499	0.876	0.04394	0.217212
Linear	MMSE	72	0.318	51.032	5.16672	6.26813
Logarithmic	AIC	72	-1.58942	243.918	29.6565	31.9393
Logarithmic	AICc	67	-9.52499	244.044	32.7593	31.9875
Logarithmic	BIC	72	0	8.1648	4.2245	1.69705
Logarithmic	RSS	77	0	1133.55	82.8444	138.053
Logarithmic	R Square	77	0	1	0.19731	0.282213
Logarithmic	Adjusted R Square	72	-0.5	0.872	0.04539	0.217975
Logarithmic	MMSE	72	0.33	51.038	5.15468	6.26408
Inverse	AIC	72	-1.38829	240.149	29.5465	31.5596
Inverse	AICc	67	-9.29635	240.275	32.6395	31.5907
Inverse	BIC	72	0	8.1648	4.2245	1.69705
Inverse	RSS	77	0	1090.79	82.1886	133.777
Inverse	R Square	77	0	1	0.19755	0.281794
Inverse	Adjusted R Square	72	-0.5	0.865	0.04507	0.217872
Inverse	MMSE	72	0.347	51.043	5.1509	6.259
Quadratic	AIC	71	0.181707	240.696	30.5232	31.6253
Quadratic	AICc	67	-18.3061	240.951	34.3571	31.6623
Quadratic	BIC	71	0	11.7342	5.78826	2.56166
Quadratic	RSS	77	0	1074.73	78.3442	131.784
Quadratic	R Square	77	0	1	0.25744	0.291968
Quadratic	Adjusted R Square	71	-1.258	0.877	0.02565	0.293413
Quadratic	MMSE	71	0.467	51.027	5.36307	6.63884
Cubic	AIC	71	0.181707	240.696	30.5946	31.7013
Cubic	AICc	68	-23.2866	240.951	33.8249	32.259
Cubic	BIC	71	0	15.0809	6.23916	3.17292
Cubic	RSS	77	0	1074.73	77.4024	131.544
Cubic	R Square	77	0	1	0.27418	0.293505
Cubic	Adjusted R Square	71	-1.265	0.877	0.03263	0.294133
Cubic	MMSE	71	0.467	51.022	5.35123	6.64729
Power	AIC	72	-166.649	3.04748	-24.3918	26.7802
Power	AICc	67	-166.516	8.0562	-24.5082	27.8199
Power	BIC	72	0	8.1648	4.2245	1.69705
Power	RSS	77	0	29.478	4.56397	4.85913
Power	R Square	77	0	1	0.19842	0.284216
Power	Adjusted R Square	72	-0.494	0.899	0.04811	0.219057
Power	MMSE	72	0.008	1.015	0.26058	0.155476
Compound	AIC	72	-169.189	3.04635	-24.572	27.1396
Compound	AICc	67	-169.056	8.0562	-24.7045	28.1834
Compound	BIC	72	0	8.1648	4.2245	1.69705
Compound	RSS	77	0	28.945	4.51249	4.73025
Compound	R Square	77	0	1	0.20043	0.283707
Compound	Adjusted R Square	72	-0.494	0.903	0.0499	0.219704
Compound	MMSE	72	0.007	1.014	0.25957	0.154614
S-curve	AIC	72	-170.29	3.04523	-24.6668	27.2665
S-curve	AICc	67	-170.157	8.0562	-24.8083	28.3079
S-curve	BIC	72	0	8.1648	4.2245	1.69705
S-curve	RSS	77	0	28.465	4.48121	4.64159
S-curve	R Square	77	0	1	0.2007	0.283639
S-curve	Adjusted R Square	72	-0.494	0.906	0.04958	0.22025
S-curve	MMSE	72	0.007	1.014	0.25924	0.154131
Logistic	AIC	72	-166.649	3.04748	-24.3918	26.7802
Logistic	AICc	67	-166.516	8.0562	-24.5082	27.8199
Logistic	BIC	72	0	8.1648	4.2245	1.69705
Logistic	RSS	77	0	29.478	4.56397	4.85913
Logistic	R Square	77	0	1	0.19842	0.284216
Logistic	Adjusted R Square	72	-0.494	0.899	0.04811	0.219057
Logistic	MMSE	72	0.008	1.015	0.26058	0.155476
Growth	AIC	72	-166.649	3.04748	-24.3918	26.7802
Growth	AICc	67	-166.516	8.0562	-24.5082	27.8199
Growth	BIC	72	0	8.1648	4.2245	1.69705
Growth	RSS	77	0	29.478	4.56397	4.85913
Growth	R Square	77	0	1	0.19842	0.284216
Growth	Adjusted R Square	72	-0.494	0.899	0.04811	0.219057
Growth	MMSE	72	0.008	1.015	0.26058	0.155476
Exponential	AIC	72	-166.649	3.04748	-24.3918	26.7802
Exponential	AICc	67	-166.516	8.0562	-24.5082	27.8199
Exponential	BIC	72	0	8.1648	4.2245	1.69705
Exponential	RSS	77	0	29.478	4.56397	4.85913
Exponential	R Square	77	0	1	0.19842	0.284216
Exponential	Adjusted R Square	72	-0.494	0.899	0.04811	0.219057
Exponential	MMSE	72	0.008	1.015	0.26058	0.155476

[truncated: 1 more sheets: Real Doses]
