# Supplementary material for: Casein genotypes associate with baseline and dynamic regression components of seminal quality in Murciano-Granadina bucks
Source: Sci Rep. 2026 Apr 15;16:17598. doi: 10.1038/s41598-026-43947-1 (PMC13243535; doi:10.1038/s41598-026-43947-1)
Supplement: Supplementary file 3 — Supplementary Material 3 [file 41598_2026_43947_MOESM3_ESM.xlsx]

## Sheet: Information
Article title	Casein Genotypes Associate with Baseline and Dynamic Regression Components of Seminal Quality in Murciano-Granadina Bucks
Journal name	Scientific Reports
Authors' name	María Pía Peláez Caro, Ander Arando Arbulu, José Manuel León Jurado, Juan Vicente Delgado Bermejo, Javier Fernández Álvarez and Francisco Javier Navas González
Corresponding author's affiliation	Department of Genetics, Faculty of Veterinary Sciences, University of Córdoba, Spain.
Corresponding author's email	fjng87@hotmail.com
Supplementary Table S4. False discovery rate (FDR) correction of univariate Wilks’ Lambda tests for equality of group means across αS1- and κ-casein genotypes. For each genotype, univariate p-values obtained from tests on regression coefficients describing seminal quality traits were adjusted using the Benjamini–Hochberg FDR procedure. The table reports original p-values, FDR-adjusted p-values (q…

## Sheet: FDR Evaluation
Genotype	Variable	p-value		FDR-adjusted p-values (q-values)		Benjamini–Hochberg Threshold Critical Values		FDR Diagnose
		Mean	SD	Mean	SD	Mean	SD
αS1 Casein	b1 Endosmosis	0.440404	0	0.0432172	0	0.509524	0	Significant
αS1 Casein	b2 Acrosome Integrity	0.79869	0	0.0499181	0	0.8	0	Significant
αS1 Casein	b2 Total Doses	0.269736	0	0.0286084	0	0.471429	0	Significant
αS1 Casein	b2 Total Motility	0.982741	0	0.052247	0	0.940476	0	Not significant
αS1 Casein	b2 Progressive Motility	0.0794965	0	0.0160522	0	0.247619	0	Significant
αS1 Casein	b2 Sperm Concentration	0.0366524	0	0.0130458	0	0.140476	0	Significant
αS1 Casein	b2 Volume	0.720194	0	0.0480129	0	0.75	0	Significant
αS1 Casein	b2 Total Real Added Volume	0.00111472	0	0.0234091	0	0.00238095	0	Significant
αS1 Casein	b2 Total Estimated Volume	0.199756	0	0.0268903	0	0.371429	0	Significant
αS1 Casein	b3 Acrosome Integrity	0.919078	0	0.0506579	0	0.907143	0	Not significant
αS1 Casein	b3 Real Doses	0.625057	0	0.0477316	0	0.654762	0	Significant
αS1 Casein	b3 Total Doses	0.857974	0	0.0480465	0	0.892857	0	Significant
αS1 Casein	b3 Endosmosis	0.474527	0	0.0392325	0	0.604762	0	Significant
αS1 Casein	b3 Total Motility	0.0259165	0	0.0100787	0	0.128571	0	Significant
αS1 Casein	b3 Progressive Motility	0.468635	0	0.0401687	0	0.583333	0	Significant
αS1 Casein	b3 Sperm Concentration	0.0431542	0	0.0120832	0	0.178571	0	Significant
αS1 Casein	b3 Volume	0.350849	0	0.0366558	0	0.478571	0	Significant
αS1 Casein	b3 Total Real Added Volume	0.657957	0	0.0489968	0	0.671429	0	Significant
αS1 Casein	b3 Total Estimated Volume	0.850859	0	0.0500505	0	0.85	0	Not significant
αS1 Casein	Constant Acrosome Integrity	0.661298	0	0.0472356	0	0.7	0	Significant
αS1 Casein	Constant Total Doses	0.468321	0	0.0403063	0	0.580952	0	Significant
αS1 Casein	Constant Endosmosis	0.0989492	0	0.0166235	0	0.297619	0	Significant
αS1 Casein	Constant Total Motility	0.0257079	0	0.0138427	0	0.0928571	0	Significant
αS1 Casein	Constant Progressive Motility	0.043193	0	0.0109284	0	0.197619	0	Significant
αS1 Casein	Constant Sperm Concentration	0.263888	0	0.0313088	0	0.421429	0	Significant
αS1 Casein	Constant Volume	0.141272	0	0.0203199	0	0.347619	0	Significant
αS1 Casein	Constant Total Real Added Volume	0.0231476	0	0.0270055	0	0.0428571	0	Significant
αS1 Casein	Constant Total Estimated Volume	0.467115	0	0.0421005	0	0.554762	0	Significant
κ Casein	b1 Endosmosis	0.440404	0	0.0420386	0	0.52381	0	Significant
κ Casein	b2 Acrosome Integrity	0.119402	0	0.0171743	0	0.347619	0	Significant
κ Casein	b2 Acrosome Integrity	0.766343	0.148233	0.0472533	0.00689196	0.796599	0.102874	Significant
κ Casein	b2 Total Doses	0.269736	0	0.0283223	0	0.47619	0	Significant
κ Casein	b2 Total Motility	0.982741	0	0.0510831	0	0.961905	0	Not significant
κ Casein	b2 Progressive Motility	0.0932208	0.0628924	0.0167017	0.00436433	0.264853	0.0571523	Significant
κ Casein	b3 Progressive Motility	0.367706	0	0.0357492	0	0.514286	0	Significant
κ Casein	b2 Sperm Concentration	0.0366524	0	0.0132707	0	0.138095	0	Significant
κ Casein	b2 Total Estimated Volume	0.661472	0	0.0431395	0	0.766667	0	Significant
κ Casein	b2 Volume	0.688926	0.143287	0.0450797	0.00733017	0.746259	0.115344	Significant
κ Casein	b2 Volume	0.0635713	0	0.0130882	0	0.242857	0	Significant
κ Casein	b2 Total Real Added Volume	0.00111472	0	0.0234091	0	0.00238095	0	Significant
κ Casein	b2 Total Estimated Volume	0.221743	0.100755	0.0270238	0.00369257	0.39932	0.0841698	Significant
κ Casein	b3 Acrosome Integrity	0.919078	0	0.0494888	0	0.928571	0	Significant
κ Casein	b3 Real Doses	0.625057	0	0.0463823	0	0.67381	0	Significant
κ Casein	b3 Total Doses	0.857974	0	0.0471661	0	0.909524	0	Significant
κ Casein	b3 Endosmosis	0.474549	0.000102456	0.0380526	0.000585341	0.623696	0.0103913	Significant
κ Casein	b3 Endosmosis	0.474996	0	0.0354979	0	0.669048	0	Significant
κ Casein	b3 Total Motility	0.0259165	0	0.0102688	0	0.12619	0	Significant
κ Casein	b3 Progressive Motility	0.468635	0	0.0392085	0	0.597619	0	Significant
κ Casein	b3 Sperm Concentration	0.0431542	0	0.0122465	0	0.17619	0	Significant
κ Casein	b3 Volume	0.350849	0	0.0362947	0	0.483333	0	Significant
κ Casein	b3 Total Real Added Volume	0.657957	0	0.0476452	0	0.690476	0	Significant
κ Casein	b3 Total Estimated Volume	0.850859	0	0.049088	0	0.866667	0	Significant
κ Casein	Constant Acrosome Integrity	0.883963	0	0.0478434	0	0.92381	0	Significant
κ Casein	Constant Acrosome Integrity	0.671901	0.0485896	0.0460728	0.000405685	0.728798	0.0446827	Significant
κ Casein	Constant Total Doses	0.468321	0	0.0393389	0	0.595238	0	Significant
κ Casein	Constant Endosmosis	0.115123	0.0741156	0.0177181	0.00562084	0.310431	0.0478001	Significant
κ Casein	Constant Endosmosis	0.438589	0	0.0422494	0	0.519048	0	Significant
κ Casein	Constant Total Motility	0.0257079	0	0.014207	0	0.0904762	0	Significant
κ Casein	Constant Progressive Motility	0.0635857	0.093451	0.0123481	0.00589541	0.21542	0.0924828	Significant
κ Casein	Constant Sperm Concentration	0.148266	0	0.0197063	0	0.37619	0	Significant
κ Casein	Constant Sperm Concentration	0.258382	0.0252308	0.0302593	0.002418	0.426077	0.0114305	Significant
κ Casein	Constant Total Real Added Volume	0.0749222	0	0.0151285	0	0.247619	0	Significant
κ Casein	Constant Volume	0.141272	0	0.0200453	0	0.352381	0	Significant
κ Casein	Constant Total Real Added Volume	0.025613	0.0112981	0.0264399	0.00259177	0.0526077	0.0446827	Significant
κ Casein	Constant Total Estimated Volume	0.467115	0	0.0410436	0	0.569048	0	Significant
