# Supplementary material for: Casein genotypes associate with baseline and dynamic regression components of seminal quality in Murciano-Granadina bucks
Source: Sci Rep. 2026 Apr 15;16:17598. doi: 10.1038/s41598-026-43947-1 (PMC13243535; doi:10.1038/s41598-026-43947-1)
Supplement: Supplementary file 4 — Supplementary Material 4 [file 41598_2026_43947_MOESM4_ESM.xlsx]

## Sheet: Information
Article title	Casein Genotypes Associate with Baseline and Dynamic Regression Components of Seminal Quality in Murciano-Granadina Bucks
Journal name	Scientific Reports
Authors' name	María Pía Peláez Caro, Ander Arando Arbulu, José Manuel León Jurado, Juan Vicente Delgado Bermejo, Javier Fernández Álvarez and Francisco Javier Navas González
Corresponding author's affiliation	Department of Genetics, Faculty of Veterinary Sciences, University of Córdoba, Spain.
Corresponding author's email	fjng87@hotmail.com
Supplementary Table S7. Oligonucleotide sequences, single-nucleotide polymorphism (SNP) identity and genotyping conditions and pairwise linkage disequilibrium (D' and r2) for αS1 (CSN1S1) and κ (CSN3) loci.

## Sheet: Oligonucleotides
Gen	Region	Primer forward and reverse – 5’-3’
CSN1S1	Promoter	CAATTAAGAATTGGAGGGATAGGA/ GGAAAATACCAATACTTGAAATCACA
CSN1S1	Promoter	CTGGGAAAGACAAAAGTCGAG / GGGACAAAACAGGGTCTTCA
CSN1S1	Exon 4	ATTCCTCCTTTGGCATTTGA/ TGGGTTGCCTAGCAAATCTT
CSN1S1	Exon 10	CCCAGGAATTTGTGGCTAAA/ CCTGATGCATTGGTCTTTGA
CSN1S1	Exon 12	GGGATGCCATGATAGATGGT/ ATGGGATCCCTGATTCCTTC
CSN1S1	3’-UTRH	CTCTTTCTTCTTGAGTTCTC/ TTGATATGATGGCACTTACAGGA
CSN2	3’-UTRH	GCGACTGGAAATATGGCAAC/ TGCCTAAGGGTTAATTTATTGAAA
CSN3	Promoter	ATCCTGGCAGTCCTACATCG/ TCAGCTCTTGCTTGGCAGTA
CSN3	Promoter	CAGCTCAACCAGAGCAACAA/ TGCTTTTGCTTACATTTCTCCA
CSN3	Exon 4	TCCCAATGTTGTACTTTCTTAACATC/GCGTTGTCCTCTTTGATGTCTCCTTAG

## Sheet: SNP Identity and Conditions
SNPs #	6th Chromosome location	NCBI_rs#	Protein-coding gene transcript effect predictions	Local SNP ID	Gen	Position	Alleles	Allelic frequency	Configsequences
19	85982583	rs155505526	Intergenic variant	CSN1S1_EX4_151_A/G	CSN1S1	Exon 4	A/G	0.5	AAATAAATGGAGAATTTGTGTTCAAATGGAAAAACATTCTCCTTTTTTGACTGTGTTTTTCACTTTT[R]CAATTCACAATTTAATTCCTACAGGAAGTCCCCAATGAAAATTTACTGAGG
20	85982740	rs155505528	Intergenic variant	CSN1S1_EX4_308_A/G	CSN1S1	Exon 4	A/G	0.38	GCAATGACAAATGTATTTTTCTGGAAAAATCAACTTAATTTTTATTTATAAATATTTTTTCACTTGGTCAA[R]TTTTTTCTTCATTTACTCACCCAAGCAACCATAAATAATATTGAAATT
21	85977758	rs155505529	Intergenic variant	CSN1S1_PRO2_138_C/T	CSN1S1	Promoter	C/T	0.21	TGTAATGAGAATTCTCCTACCAATGCAGGAGACCTGAGTTTGATCCCTGGATAGGGAAAATACC[Y]TGCAGAAGGAAATGGCAACCCACTCCAATATTATTATTTGGGAAATCCCATG
22	85977912	rs638279061	Intergenic variant	CSN1S1_PRO2_292_C/T	CSN1S1	Promoter	C/T	0.38	AACTTAGTGACTAAACAACAACAATTTACACCGGAATGAATGAACTAGT[Y]ACCRCAACTAGTACACCCAAAATAAACAAAAATTAGCTTGGTGGTATAATTAAAATGCCACCAAAG
23	85977912	rs656406385	Intergenic variant	CSN1S1_PRO2_296_A/G	CSN1S1	Promoter	A/G	0.38	ACTTAGTGACTAAACAACAACAATTTACACCGGAATGAATGAACTAGTYACC[R]CAACTAGTACACCCAAAATAAACAAAAATTAGCTTGGTGGTATAATTAAAATGCCACCAAAGTT
24	85978133	rs655356625	Intergenic variant	CSN1S1_PRO2_513_G/A	CSN1S1	Promoter	G/A	0.38	AATATTATGGATTAACTCAGTTTTAAGAGGTGAAATAAATAATGAATTCTTCTCATGGTCTTGTAC[R]TTAATAAAAATTGAAAATTTTTGAAGACCCTGTTTTGTCCCAAGGATTTCCT
25	85978197	rs644718130	Intergenic variant	CSN1S1_PRO2_577_G/A	CSN1S1	Promoter	G/A	0.38	AATAAAAATTGAAAATTTTTGAAGACCCTGTTTTGTCCCAAGGATTTCCTTTACAGGTATT[R]AATTTTTCAAAAGTTACAAAGGAAATTTTATTGATATAAATGCATGTTCTCATAATA
26	85977292	rs668842198	Intergenic variant	CSN1S1_PRO_129_A/G	CSN1S1	Promoter	A/G	0.25	AACAGACAGTAAGGAAGATAATATCTAAAGAAAACTTCAATATGGGAAATTATAGTCTTTTCT[R]TCTTCAAAGTGGAGAGCCTGAACAGTTTTGAAATTTCTTTTAATACAAAATAAT
27	85977582	rs636944989	Intergenic variant	CSN1S1_PRO_419_T/G	CSN1S1	Promoter	T/G	*	GTACAATGTACAATGCCAGTTAATTCTAGGAGTACAATTAAGAATTGGAGGGATAGGAATT[K]TTTTCTTTTASTTGTTTACTTTAARAGATGGAAAATCAGAGTTATGGTTTATT
28	85977593	rs639868773	Upstream gene variant	CSN1S1_PRO_430_C/G	CSN1S1	Promoter	C/G	0.5	AATGCCAGTTAATTCTAGGAGTACAATTAAGAATTGGAGGGATAGGAATTKTTTTCTTTTA[S]TTGTTTACTTTAARAGATGGAAAATCAGAGTTATGGTTTATTTTTTGCAATATTTAA
29	85977607	rs155505541	Upstream gene variant	CSN1S1_PRO_444_A/G	CSN1S1	Promoter	A/G	0.05	TAATTCTAGGAGTACAATTAAGAATTGGAGGGATAGGAATTKTTTTCTTTTASTTGTTTACTTTAA[R]AGATGGAAAATCAGAGTTATGGTTTATTTTTTGCAATATTTAAAAATTGTAA
30	85977758	rs155505540	Upstream gene variant	CSN1S1_PRO_595_C/T	CSN1S1	Promoter	C/T	0.21	TAAATAATCTGTAATGAGAATTCTCCTACCAATGCAGGAGACCTGAGTTTGATCCCTGGATAGGGAAAATACC[Y]TGCAGAAGGAAATGGCAACCCACTCCAATATTATTATTTG
31	85977912	rs644189353	Intergenic variant	CSN1S1_PRO_749_C/T	CSN1S1	Promoter	C/T	0.38	GGGTCACAAAGAACTGGACACAACTTAGTGACTAAACAACAACAATTTACACCGGAATGAATGAACTAGT[Y]ACCRCAACTAGTACACCCAAAATAAACAAAAATTAGCTTGGTGGT
32	85977912	rs663050755	Intergenic variant	CSN1S1_PRO_753_A/G	CSN1S1	Promoter	A/G	0.38	AACTTAGTGACTAAACAACAACAATTTACACCGGAATGAATGAACTAGTYACC[R]CAACTAGTACACCCAAAATAAACAAAAATTAGCTTGGTGGTATAATTAAAATGCCACCAAAG
38	86196315	rs155505557	Intron variant/Non coding transcript variant	CSN3_PRO1_107_T/G	CSN3	Promoter	T/G	*	TTAACATTTTTTTGTGGAGAAATGTAAGCAAAAGCAGATAGTCTTTCCTTAA[k]TAyCTAGGAAAATTATTTGGTTAGTGGTATTTTACCAAAATAyCCCCCATATTGGTGGCTTTAAGAT
39	86196316	rs155505557	Intron variant/Non coding transcript variant	CSN3_PRO1_150_T/C	CSN3	Promoter	T/C	*	TTAACATTTTTTTGTGGAGAAATGTAAGCAAAAGCAGATAGTCTTTCCTTAAkTA[y]CTAGGAAAATTATTTGGTTAGTGGTATTTTACCAAAATAyCCCCCATATTGGTGGCTTTAAGAT
40	86196527	rs155505559	Intron variant/Non coding transcript variant	CSN3_PRO1_319_C/T	CSN3	Promoter	C/T	0.39	CCTATATTATTGAAATTTACAAATCTAAGTGCAAATAATAAATGCTAAAGAAGA[Y]GTGAAGAAAGGGGAATCYTCCTACACTGTTGGTGGCAATGTAAACTGGTAGAGCCACTATGG
41	86196623	rs635706338	Intron variant/Non coding transcript variant	CSN3_PRO1_415_A/T	CSN3	Promoter	A/T	0.49	TTGGTGGCAATGTAAACTGGTAGAGCCACTATGGAGAACATTATGGAGACTCCTTCAAAAATTTTTT[W]AAAAATCTAAGTGCAACTTTGATTTATAAGAAATTAATCAACAAA
42	86196658	rs651457123	Intron variant/Non coding transcript variant	CSN3_PRO1_451INS	CSN3	Promoter	.-/AATC	*	ATTATGGAGACTCCTTCAAAAATTTTTTWAAAAATCTAAGTGCAACTTTGATTTATAAGAAATT[AATC/del]AATCAACAAACAGGTGTTTAAATGATGAATTTACTGATGAATA
43	86196737	rs644683886	Intron variant/Non coding transcript variant	CSN3_PRO1_533_G/A	CSN3	Promoter	G/A	0.34	ATGATGAATTTACTGATGAATAAAATGAAAATGGATCCCTACTTTATATTGATTAAT[R]TTTCATATTTGGATTTAACATTAATTATTCTTGGGCATATAAAAGATGGTCAGTTTT
44	86196912	rs155505560	Intron variant/Non coding transcript variant	CSN3_PRO1_708_G/T	CSN3	Promoter	G/T	0.4	TATGTAGAATTACTTCATACCCAGGTTCTTGAAATAATAAGAAACATTTGAAAT[K]TAAAAGTGCTCTGGCAATAATATCTTTAAATTCAAATAGGTGAAATTAGTTGATTAAA
45	86195968	rs155505553	Intron variant/Non coding transcript variant	CSN3_PRO1_598_C/T	CSN3	Promoter	C/T	0.12	AACTATCAATTGACCCAAAWGACCAAAGGAAAATGGTGTGATAAAACAGTTTAAACAGAATGGCTGGT[Y]TTACTGCAGCAGCTTGTGTTAGCAGTTTTGAAATTCTGCCATC
46	86195919	rs669162082	Intron variant/Non coding transcript variant	CSN3_PRO1_647_A/T	CSN3	Promoter	A/T	0.25	CTTTCATAATTTAGGGACTGACCAGACCTTAATCTTGCAACTATCAATTGACCCAAA[W]GACCAAAGGAAAATGGTGTGATAAAACAGTTTAAACAGAATGGCTGGTCTTACT
47	86196117	rs155505555	Intron variant/Non coding transcript variant	CSN3_PRO1_796_G/C	CSN3	Promoter	G/C	0.25	AATAGAAATTTTCAATTTACTCTGTACAATCTGAATAAACATTTTAGGATCATGACCATCACTCTGAA[S]CTTCCAAGACATGAAATACTTCTAAGAAAAAGAGGAA
48	86209208	*	Splice variant	CSN3_Exon4_328II_A/G	CSN3	Exon 4	A/G	*	TGGCCATTCCACCAAAGAAAGATCAGGATAAAACAGAAATCCCTGCCATCAATACCATTGCT[R]GTGCTGAGCCTACAGTACACAGTACACCTACCACCGAAGCAATAGTGAACACTG
*Non-referenced

## Sheet: Pairwise LD
L1	L2	D'	r2
SNP19	SNP20	0.976	0.833
SNP19	SNP21	1	0.257
SNP19	SNP22	0.976	0.872
SNP19	SNP23	0.146	0.008
SNP19	SNP24	0.476	0.01
SNP19	SNP25	1	0.228
SNP19	SNP26	0.899	0.363
SNP19	SNP28	1	0.937
SNP19	SNP29	1	0.898
SNP19	SNP31	0.462	0.003
SNP19	SNP32	0.727	0.137
SNP19	SNP33	0.659	0.297
SNP19	SNP34	0.475	0.006
SNP19	SNP35	0.396	0.027
SNP19	SNP36	0.414	0.05
SNP19	SNP37	0.37	0.023
SNP19	SNP38	0.234	0.017
SNP19	SNP39	0.149	0.003
SNP19	SNP40	0.308	0.029
SNP19	SNP41	0.457	0.008
SNP19	SNP42	0.679	0.019
SNP19	SNP43	0.68	0.018
SNP19	SNP44	0.276	0.05
SNP19	SNP45	0.235	0.027
SNP19	SNP46	0.212	0.012
SNP19	SNP47	0.744	0.554
SNP19	SNP48	0.316	0.014
SNP20	SNP21	0.953	0.259
SNP20	SNP22	1	0.957
SNP20	SNP23	0.09	0.004
SNP20	SNP24	0.437	0.008
SNP20	SNP25	0.781	0.161
SNP20	SNP26	0.946	0.351
SNP20	SNP28	0.977	0.895
SNP20	SNP29	0.978	0.936
SNP20	SNP31	1	0.018
SNP20	SNP32	0.626	0.111
SNP20	SNP33	0.674	0.276
SNP20	SNP34	0.597	0.012
SNP20	SNP35	0.398	0.032
SNP20	SNP36	0.397	0.055
SNP20	SNP37	0.407	0.033
SNP20	SNP38	0.279	0.025
SNP20	SNP39	0.276	0.011
SNP20	SNP40	0.397	0.057
SNP20	SNP41	0.333	0.005
SNP20	SNP42	0.225	0.003
SNP20	SNP43	0.756	0.027
SNP20	SNP44	0.17	0.021
SNP20	SNP45	0.118	0.008
SNP20	SNP46	0.356	0.029
SNP20	SNP47	0.753	0.507
SNP20	SNP48	0.441	0.031
SNP21	SNP22	1	0.283
SNP21	SNP23	0.98	0.613
SNP21	SNP24	1	0.011
SNP21	SNP25	0.941	0.826
SNP21	SNP26	1	0.113
SNP21	SNP28	1	0.274
SNP21	SNP29	1	0.286
SNP21	SNP31	0.826	0.053
SNP21	SNP32	0.857	0.724
SNP21	SNP33	0.584	0.06
SNP21	SNP34	0.369	0.016
SNP21	SNP35	0.151	0.019
SNP21	SNP36	0.12	0.01
SNP21	SNP37	0.176	0.026
SNP21	SNP38	0.231	0.029
SNP21	SNP39	0.116	0.009
SNP21	SNP40	0.05	0.002
SNP21	SNP41	0.053	0
SNP21	SNP42	0.125	0.003
SNP21	SNP43	0.325	0.016
SNP21	SNP44	0.118	0.005
SNP21	SNP45	0.116	0.007
SNP21	SNP46	0.212	0.003
SNP21	SNP47	0.731	0.137
SNP21	SNP48	0.072	0.003
SNP22	SNP23	0.092	0.004
SNP22	SNP24	0.441	0.008
SNP22	SNP25	0.837	0.186
SNP22	SNP26	0.948	0.367
SNP22	SNP28	0.978	0.935
SNP22	SNP29	1	0.979
SNP22	SNP31	0.736	0.01
SNP22	SNP32	0.629	0.112
SNP22	SNP33	0.677	0.284
SNP22	SNP34	0.521	0.008
SNP22	SNP35	0.295	0.017
SNP22	SNP36	0.312	0.033
SNP22	SNP37	0.308	0.018
SNP22	SNP38	0.208	0.015
SNP22	SNP39	0.164	0.004
SNP22	SNP40	0.321	0.036
SNP22	SNP41	0.239	0.002
SNP22	SNP42	0.155	0.001
SNP22	SNP43	0.722	0.023
SNP22	SNP44	0.218	0.035
SNP22	SNP45	0.168	0.016
SNP22	SNP46	0.392	0.038
SNP22	SNP47	0.754	0.52
SNP22	SNP48	0.287	0.013
SNP23	SNP24	1	0.018
SNP23	SNP25	0.934	0.506
SNP23	SNP26	1	0.179
SNP23	SNP28	0.164	0.011
SNP23	SNP29	0.134	0.008
SNP23	SNP31	0.874	0.092
SNP23	SNP32	0.796	0.412
SNP23	SNP33	0.293	0.024
SNP23	SNP34	0.364	0.01
SNP23	SNP35	0.023	0
SNP23	SNP36	0.005	0
SNP23	SNP37	0.04	0.001
SNP23	SNP38	0.293	0.027
SNP23	SNP39	0.098	0.003
SNP23	SNP40	0.098	0.007
SNP23	SNP41	0.116	0.001
SNP23	SNP42	0.132	0.002
SNP23	SNP43	0.194	0.004
SNP23	SNP44	0.149	0.014
SNP23	SNP45	0.108	0.009
SNP23	SNP46	0.571	0.011
SNP23	SNP47	0.056	0
SNP23	SNP48	0.099	0.003
SNP24	SNP25	1	0.01
SNP24	SNP26	0.594	0.036
SNP24	SNP28	0.458	0.009
SNP24	SNP29	0.446	0.008
SNP24	SNP31	1	0.099
SNP24	SNP32	1	0.012
SNP24	SNP33	0.546	0.019
SNP24	SNP34	1	0.001
SNP24	SNP35	1	0.008
SNP24	SNP36	1	0.013
SNP24	SNP37	1	0.008
SNP24	SNP38	1	0.009
SNP24	SNP39	1	0.006
SNP24	SNP40	1	0.014
SNP24	SNP41	1	0.002
SNP24	SNP42	1	0.002
SNP24	SNP43	1	0.002
SNP24	SNP44	0.315	0.003
SNP24	SNP45	0.105	0
SNP24	SNP46	0.25	0.01
SNP24	SNP47	0.476	0.01
SNP24	SNP48	1	0.006
SNP25	SNP26	0.829	0.069
SNP25	SNP28	0.888	0.192
SNP25	SNP29	0.837	0.178
SNP25	SNP31	0.792	0.046
SNP25	SNP32	0.955	0.83
SNP25	SNP33	0.815	0.106
SNP25	SNP34	0.256	0.008
SNP25	SNP35	0.133	0.014
SNP25	SNP36	0.069	0.004
SNP25	SNP37	0.197	0.03
SNP25	SNP38	0.25	0.038
SNP25	SNP39	0.129	0.01
SNP25	SNP40	0.084	0.005
SNP25	SNP41	0.104	0.002
SNP25	SNP42	0.377	0.026
SNP25	SNP43	0.307	0.016
SNP25	SNP44	0.194	0.013
SNP25	SNP45	0.212	0.021
SNP25	SNP46	0.583	0.021
SNP25	SNP47	0.883	0.178
SNP25	SNP48	0.097	0.006
SNP26	SNP28	1	0.42
SNP26	SNP29	1	0.402
SNP26	SNP31	0.372	0.001
SNP26	SNP32	0.053	0
SNP26	SNP33	0.679	0.304
SNP26	SNP34	1	0.012
SNP26	SNP35	1	0.078
SNP26	SNP36	0.914	0.114
SNP26	SNP37	1	0.075
SNP26	SNP38	1	0.065
SNP26	SNP39	1	0.059
SNP26	SNP40	1	0.14
SNP26	SNP41	1	0.017
SNP26	SNP42	0.436	0.004
SNP26	SNP43	1	0.018
SNP26	SNP44	0.523	0.078
SNP26	SNP45	0.477	0.05
SNP26	SNP46	0.041	0.001
SNP26	SNP47	0.533	0.128
SNP26	SNP48	1	0.062
SNP28	SNP29	1	0.959
SNP28	SNP31	0.611	0.006
SNP28	SNP32	0.641	0.113
SNP28	SNP33	0.689	0.304
SNP28	SNP34	0.54	0.009
SNP28	SNP35	0.36	0.024
SNP28	SNP36	0.367	0.042
SNP28	SNP37	0.358	0.023
SNP28	SNP38	0.209	0.014
SNP28	SNP39	0.183	0.005
SNP28	SNP40	0.333	0.036
SNP28	SNP41	0.432	0.007
SNP28	SNP42	0.331	0.005
SNP28	SNP43	0.718	0.021
SNP28	SNP44	0.239	0.04
SNP28	SNP45	0.199	0.021
SNP28	SNP46	0.389	0.038
SNP28	SNP47	0.763	0.545
SNP28	SNP48	0.331	0.016
SNP29	SNP31	0.708	0.009
SNP29	SNP32	0.6	0.104
SNP29	SNP33	0.721	0.319
SNP29	SNP34	0.578	0.011
SNP29	SNP35	0.328	0.02
SNP29	SNP36	0.342	0.038
SNP29	SNP37	0.327	0.02
SNP29	SNP38	0.236	0.019
SNP29	SNP39	0.201	0.006
SNP29	SNP40	0.356	0.044
SNP29	SNP41	0.294	0.003
SNP29	SNP42	0.194	0.002
SNP29	SNP43	0.74	0.024
SNP29	SNP44	0.211	0.032
SNP29	SNP45	0.171	0.016
SNP29	SNP46	0.396	0.038
SNP29	SNP47	0.784	0.552
SNP29	SNP48	0.352	0.019
SNP31	SNP32	1	0.079
SNP31	SNP33	1	0.011
SNP31	SNP34	1	0.009
SNP31	SNP35	0.538	0.026
SNP31	SNP36	0.182	0.002
SNP31	SNP37	0.546	0.028
SNP31	SNP38	1	0.052
SNP31	SNP39	0.646	0.05
SNP31	SNP40	0.254	0.003
SNP31	SNP41	1	0.011
SNP31	SNP42	1	0.013
SNP31	SNP43	1	0.011
SNP31	SNP44	1	0.024
SNP31	SNP45	0.184	0.001
SNP31	SNP46	0.076	0
SNP31	SNP47	1	0.016
SNP31	SNP48	0.628	0.045
SNP32	SNP33	0.768	0.105
SNP32	SNP34	0.131	0.002
SNP32	SNP35	0.237	0.048
SNP32	SNP36	0.231	0.036
SNP32	SNP37	0.259	0.056
SNP32	SNP38	0.204	0.026
SNP32	SNP39	0.242	0.038
SNP32	SNP40	0.224	0.033
SNP32	SNP41	0.092	0.002
SNP32	SNP42	0.154	0.004
SNP32	SNP43	0.116	0.002
SNP32	SNP44	0.284	0.032
SNP32	SNP45	0.243	0.031
SNP32	SNP46	0.823	0.047
SNP32	SNP47	0.849	0.187
SNP32	SNP48	0.204	0.029
SNP33	SNP34	1	0.019
SNP33	SNP35	0.478	0.027
SNP33	SNP36	0.482	0.048
SNP33	SNP37	0.439	0.022
SNP33	SNP38	0.239	0.01
SNP33	SNP39	0.432	0.017
SNP33	SNP40	0.634	0.086
SNP33	SNP41	0.168	0.001
SNP33	SNP42	0.216	0.001
SNP33	SNP43	1	0.027
SNP33	SNP44	0.64	0.185
SNP33	SNP45	0.62	0.133
SNP33	SNP46	0.852	0.283
SNP33	SNP47	0.902	0.556
SNP33	SNP48	0.527	0.026
SNP34	SNP35	0.855	0.072
SNP34	SNP36	1	0.095
SNP34	SNP37	1	0.097
SNP34	SNP38	0.837	0.117
SNP34	SNP39	1	0.074
SNP34	SNP40	1	0.093
SNP34	SNP41	0.927	0.67
SNP34	SNP42	0.962	0.631
SNP34	SNP43	0.963	0.684
SNP34	SNP44	0.002	0
SNP34	SNP45	0.089	0.002
SNP34	SNP46	0.013	0
SNP34	SNP47	0.182	0.001
SNP34	SNP48	1	0.078
SNP35	SNP36	1	0.583
SNP35	SNP37	0.971	0.918
SNP35	SNP38	1	0.978
SNP35	SNP39	0.982	0.729
SNP35	SNP40	0.957	0.517
SNP35	SNP41	1	0.12
SNP35	SNP42	0.554	0.042
SNP35	SNP43	0.634	0.051
SNP35	SNP44	0.105	0.005
SNP35	SNP45	0.149	0.013
SNP35	SNP46	0.143	0.002
SNP35	SNP47	0.191	0.006
SNP35	SNP48	0.932	0.695
SNP36	SNP37	1	0.562
SNP36	SNP38	1	0.638
SNP36	SNP39	1	0.44
SNP36	SNP40	0.943	0.865
SNP36	SNP41	0.912	0.103
SNP36	SNP42	1	0.142
SNP36	SNP43	1	0.131
SNP36	SNP44	0.135	0.005
SNP36	SNP45	0.251	0.022
SNP36	SNP46	0.226	0.002
SNP36	SNP47	0.151	0.007
SNP36	SNP48	0.948	0.419
SNP37	SNP38	1	0.937
SNP37	SNP39	1	0.774
SNP37	SNP40	0.978	0.523
SNP37	SNP41	1	0.122
SNP37	SNP42	0.712	0.072
SNP37	SNP43	0.787	0.08
SNP37	SNP44	0.129	0.008
SNP37	SNP45	0.186	0.021
SNP37	SNP46	0.146	0.002
SNP37	SNP47	0.154	0.004
SNP37	SNP48	0.967	0.767
SNP38	SNP39	1	0.67
SNP38	SNP40	1	0.559
SNP38	SNP41	1	0.207
SNP38	SNP42	0.691	0.126
SNP38	SNP43	0.678	0.118
SNP38	SNP44	0.433	0.039
SNP38	SNP45	0.323	0.03
SNP38	SNP46	0.036	0
SNP38	SNP47	0.179	0.011
SNP38	SNP48	0.97	0.657
SNP39	SNP40	1	0.426
SNP39	SNP41	1	0.091
SNP39	SNP42	1	0.106
SNP39	SNP43	1	0.096
SNP39	SNP44	0.192	0.023
SNP39	SNP45	0.184	0.027
SNP39	SNP46	0.219	0.005
SNP39	SNP47	0.004	0
SNP39	SNP48	0.97	0.888
SNP40	SNP41	0.812	0.078
SNP40	SNP42	0.832	0.094
SNP40	SNP43	1	0.127
SNP40	SNP44	0.119	0.004
SNP40	SNP45	0.245	0.02
SNP40	SNP46	0.048	0
SNP40	SNP47	0.203	0.013
SNP40	SNP48	0.947	0.405
SNP41	SNP42	0.911	0.725
SNP41	SNP43	0.883	0.738
SNP41	SNP44	0.055	0.001
SNP41	SNP45	0.1	0.004
SNP41	SNP46	0.116	0.005
SNP41	SNP47	0.024	0
SNP41	SNP48	1	0.096
SNP42	SNP43	1	0.924
SNP42	SNP44	0.07	0
SNP42	SNP45	0.038	0.001
SNP42	SNP46	0.148	0.007
SNP42	SNP47	0.115	0.001
SNP42	SNP48	1	0.112
SNP43	SNP44	0.029	0
SNP43	SNP45	0.058	0.001
SNP43	SNP46	0.506	0.003
SNP43	SNP47	0.536	0.011
SNP43	SNP48	1	0.102
SNP44	SNP45	1	0.767
SNP44	SNP46	0.448	0.035
SNP44	SNP47	0.399	0.103
SNP44	SNP48	0.206	0.025
SNP45	SNP46	0.473	0.03
SNP45	SNP47	0.372	0.069
SNP45	SNP48	0.172	0.022
SNP46	SNP47	0.575	0.088
SNP46	SNP48	0.186	0.003
SNP47	SNP48	0.144	0.003
