# Supplementary material for: Casein genotypes associate with baseline and dynamic regression components of seminal quality in Murciano-Granadina bucks
Source: Sci Rep. 2026 Apr 15;16:17598. doi: 10.1038/s41598-026-43947-1 (PMC13243535; doi:10.1038/s41598-026-43947-1)
Supplement: Supplementary file 5 — Supplementary Material 5 [file 41598_2026_43947_MOESM5_ESM.xlsx]

## Sheet: Information
Article title	Casein Genotypes Associate with Baseline and Dynamic Regression Components of Seminal Quality in Murciano-Granadina Bucks
Journal name	Scientific Reports
Authors' name	María Pía Peláez Caro, Ander Arando Arbulu, José Manuel León Jurado, Juan Vicente Delgado Bermejo, Javier Fernández Álvarez and Francisco Javier Navas González
Corresponding author's affiliation	Department of Genetics, Faculty of Veterinary Sciences, University of Córdoba, Spain.
Corresponding author's email	fjng87@hotmail.com
Supplementary Table S5. LOO and 10-fold Cross-validated Confussion matrices derived from CDA and CHAID models for κ-casein and αs1-casein genotypes, respectively. Tables report observed versus predicted genotype frequencies under Leave-one-out and 10-fold cross-validation, with overall classification accuracy expressed as 1 − risk. Classification counts are shown for descriptive purposes, while o…

## Sheet: aS1 Casein Genotype CDA LOOCV
Observed	AB	AE	BB	BE	EE	AA	Percent Correct
AB (10)	5	0	0	5	0	0	0.5
AE (7)	0	2	0	5	0	0	0.285714
BB (7)	0	0	0	7	0	0	0
BE (49)	0	0	0	49	0	0	1
EE (3)	0	0	0	2	1	0	0.333333
AA (1)	0	0	0	1	0	0	0
Overall %	0.0649351	0.025974	0	0.896104	0.012987	0	0.74026

## Sheet: k Casein Genotype CDA LOOCV
Observed	AA	AB	BB	Percent Correct
AA (8)	3	5	0	0.375
AB (38)	0	36	2	0.947368
BB (31)	3	17	11	0.354839
Overall %	0.0779221	0.753247	0.168831	0.649351

## Sheet: aS1 Casein Genotype CHAID 10FCV
Observed	AB	AE	BB	BE	EE	AA	Percent Correct
AB (10)	3	1	1	5	0	0	0.3
AE (7)	1	2	1	3	0	0	0.285714
BB (7)	1	1	1	4	0	0	0.142857
BE (49)	2	2	1	44	0	0	0.897959
EE (3)	0	0	0	1	2	0	0.666667
AA (1)	0	0	0	1	0	0	0
Overall %	0.0909091	0.0779221	0.0519481	0.753247	0.025974	0	0.675325

## Sheet: k Casein Genotype CHAID 10FCV
Observed	AA	AB	BB	Percent Correct
AA (8)	2	4	2	0.25
AB (38)	5	25	8	0.657895
BB (31)	4	10	17	0.548387
Overall %	0.142857	0.506494	0.350649	0.571429
